# Supplementary material for: HNRNPK inhibits gastric cancer cell proliferation through p53/p21/CCND1 pathway
Source: Oncotarget. 2017 Oct 17;8(61):103364–74. doi: 10.18632/oncotarget.21873 (PMC5732733; doi:10.18632/oncotarget.21873)
Supplement: Supplementary file 2 [file oncotarget-08-103364-s002.xlsx]

## Sheet: Sheet1
Gene Symbol	logFC	t	P.Value	adj.P.Val	B
HNRNPK	-0.607346	-31.3102	4.62928e-79	8.90951e-75	166.299
HNRNPC	-0.528454	-13.9314	2.76143e-31	2.65733e-27	60.2531
HNRNPA2B1	-0.575061	-13.4477	8.58517e-30	5.50768e-26	56.8903
RBMX	-0.521758	-12.6917	1.82836e-27	7.03773e-24	51.6424
SFRS3	-0.500426	-12.4442	1.05093e-26	3.37102e-23	49.9301
HNRNPA1L2	-0.693615	-12.3167	2.584e-26	7.10452e-23	49.0491
SET	-0.652719	-12.2046	5.69579e-26	1.37027e-22	48.2751
CKS2	-1.22849	-11.8109	9.0559e-25	1.7429e-21	45.5661
HNRNPF	-0.549715	-11.5788	4.59384e-24	7.36775e-21	43.9758
POLE3	-0.603994	-11.5605	5.21804e-24	7.72511e-21	43.851
PA2G4P4	-0.844933	-11.5135	7.24524e-24	9.96014e-21	43.5296
NCL	-0.59089	-11.4224	1.36727e-23	1.7543e-20	42.9076
RAD23B	-0.549027	-11.3955	1.64964e-23	1.98431e-20	42.7237
PAICS	-0.881687	-11.3817	1.81586e-23	2.05577e-20	42.6297
CCT4	-0.57998	-11.2404	4.84988e-23	5.18559e-20	41.6676
MRPL50	-0.791966	-11.2269	5.326e-23	5.35783e-20	41.5759
CENPH	-1.04693	-11.2205	5.56773e-23	5.35783e-20	41.5324
PPAT	-0.893987	-11.1988	6.47118e-23	5.93069e-20	41.3852
DKC1	-0.762089	-11.1681	8.00819e-23	7.00571e-20	41.1765
SNRPA	-0.587889	-11.0142	2.32345e-22	1.94423e-19	40.1333
MRPS2	-0.744919	-10.8627	6.61019e-22	5.19245e-19	39.1094
ANP32B	-0.662459	-10.8598	6.74485e-22	5.19245e-19	39.0897
PTGES3	-0.589299	-10.7383	1.55564e-21	1.15154e-18	38.2713
PMPCA	-0.600198	-10.697	2.0668e-21	1.42063e-18	37.9931
CCT8	-0.691828	-10.6193	3.52117e-21	2.33684e-18	37.4714
NOL8	-0.531113	-10.5847	4.46234e-21	2.86274e-18	37.2394
GAR1	-0.665334	-10.5696	4.94679e-21	3.07116e-18	37.1385
MAD2L1	-1.22243	-10.5509	5.62314e-21	3.38197e-18	37.013
DAZAP1	-0.507226	-10.5134	7.26358e-21	4.23621e-18	36.7624
PA2G4	-0.728705	-10.4909	8.47424e-21	4.79692e-18	36.6114
FAT4	1.60178	10.3534	2.16242e-20	1.15606e-17	35.6942
ZNF367	-0.948317	-10.3222	2.6748e-20	1.35471e-17	35.4861
NPM1	-0.778126	-10.3064	2.97646e-20	1.46884e-17	35.3814
PRPF4	-0.606451	-10.2986	3.13943e-20	1.51054e-17	35.3292
CBX3	-0.641668	-10.2233	5.23301e-20	2.45645e-17	34.829
UBQLN1	-0.507636	-10.1889	6.60621e-20	3.02722e-17	34.6009
TEX10	-0.661649	-10.1793	7.05223e-20	3.15645e-17	34.5369
SCN4B	1.94414	10.1674	7.64064e-20	3.34208e-17	34.4585
SYNPO	1.26925	10.1482	8.70043e-20	3.72108e-17	34.3313
TNS1	1.82273	10.1134	1.10093e-19	4.60618e-17	34.1009
ERH	-0.607646	-10.1061	1.15627e-19	4.63616e-17	34.0529
CEP78	-0.711308	-10.0995	1.20955e-19	4.75082e-17	34.0088
HSPD1	-0.881192	-10.0658	1.51831e-19	5.72967e-17	33.7863
NAA35	-0.528513	-10.0588	1.59138e-19	5.88996e-17	33.7403
RMI1	-0.715129	-10.0555	1.62785e-19	5.91125e-17	33.7181
HNRNPA1	-0.596004	-10.0217	2.04443e-19	7.28648e-17	33.495
EXOSC3	-0.632655	-10.0098	2.21411e-19	7.74777e-17	33.417
FBXL7	1.36783	10.0059	2.27336e-19	7.81306e-17	33.3911
SMC2	-0.776318	-9.98171	2.67551e-19	8.93868e-17	33.2317
GPR162	1.32401	9.9807	2.69377e-19	8.93868e-17	33.225
ARHGEF17	1.13126	9.95746	3.14953e-19	9.93044e-17	33.0721
NUP37	-0.676343	-9.95716	3.15598e-19	9.93044e-17	33.07
MTHFD1	-0.705101	-9.95515	3.19904e-19	9.93044e-17	33.0568
BOC	2.16332	9.94361	3.4569e-19	1.05606e-16	32.9809
KLF7	1.35094	9.93566	3.64677e-19	1.09665e-16	32.9286
OLA1	-0.656169	-9.86159	5.99496e-19	1.77506e-16	32.4421
SORCS2	2.01984	9.84916	6.51545e-19	1.89994e-16	32.3606
H2AFZ	-0.758667	-9.83959	6.94714e-19	1.99559e-16	32.2978
WDR5	-0.642173	-9.82954	7.43094e-19	2.10317e-16	32.2319
A2M	1.32894	9.82303	7.7617e-19	2.16495e-16	32.1893
CHAF1B	-0.978895	-9.80799	8.58365e-19	2.36001e-16	32.0908
NOP58	-0.732688	-9.80391	8.82104e-19	2.39112e-16	32.0641
ATIC	-0.656387	-9.79017	9.67045e-19	2.58497e-16	31.9741
MND1	-1.20169	-9.78378	1.00926e-18	2.66086e-16	31.9323
RCL1	-0.757766	-9.74821	1.27998e-18	3.32899e-16	31.6997
ADAM33	2.62737	9.74206	1.33364e-18	3.41735e-16	31.6595
SNRPG	-0.649306	-9.74029	1.34947e-18	3.41735e-16	31.648
NACAD	1.79457	9.72643	1.48029e-18	3.69995e-16	31.5574
MRVI1	1.68107	9.71912	1.55425e-18	3.83502e-16	31.5097
RPF2	-0.710742	-9.68938	1.89507e-18	4.61679e-16	31.3157
HDAC2	-0.639051	-9.68367	1.96864e-18	4.73605e-16	31.2785
ARHGAP20	1.72176	9.68005	2.01661e-18	4.79156e-16	31.2549
EXOSC2	-0.587876	-9.66611	2.21291e-18	5.19386e-16	31.164
UCHL5	-0.580851	-9.66314	2.25706e-18	5.23365e-16	31.1447
TFAM	-0.652362	-9.64374	2.56807e-18	5.88393e-16	31.0183
CCT7	-0.513244	-9.63633	2.69775e-18	6.10835e-16	30.9701
GHR	1.88857	9.61496	3.10963e-18	6.95907e-16	30.8311
DEK	-0.571929	-9.61231	3.16494e-18	7.00142e-16	30.8139
DCHS1	1.2147	9.60313	3.36393e-18	7.35707e-16	30.7542
TACR1	2.37244	9.59913	3.45456e-18	7.42261e-16	30.7282
NHSL2	1.82229	9.59842	3.47103e-18	7.42261e-16	30.7235
SUPT16H	-0.501585	-9.59602	3.52678e-18	7.45894e-16	30.7079
CDC25A	-1.27542	-9.54516	4.9424e-18	1.02281e-15	30.3778
VRK1	-0.805368	-9.53891	5.15136e-18	1.05471e-15	30.3372
BRIX1	-0.745052	-9.53561	5.26506e-18	1.06665e-15	30.3159
MFAP4	2.01348	9.52998	5.46534e-18	1.08668e-15	30.2793
ABCE1	-0.60491	-9.52966	5.47688e-18	1.08668e-15	30.2773
PDZD2	1.36132	9.52444	5.66974e-18	1.11347e-15	30.2434
PSPC1	-0.514613	-9.52006	5.83661e-18	1.12912e-15	30.215
SYNCRIP	-0.516785	-9.51928	5.86675e-18	1.12912e-15	30.21
RBMS3	1.67721	9.51073	6.20857e-18	1.18307e-15	30.1546
FRY	1.26821	9.50132	6.60767e-18	1.24678e-15	30.0936
CCNB1	-1.03168	-9.48251	7.48329e-18	1.39828e-15	29.9719
SNX33	0.672856	9.46928	8.16738e-18	1.51144e-15	29.8863
NCAPG	-1.07915	-9.44635	9.50293e-18	1.72541e-15	29.7382
DDR2	1.86011	9.43853	1.00069e-17	1.79994e-15	29.6876
HSPG2	1.05225	9.41987	1.13185e-17	1.9985e-15	29.5671
PLK4	-0.981519	-9.41476	1.17064e-17	2.04819e-15	29.5341
PREX2	1.866	9.40553	1.24411e-17	2.15109e-15	29.4746
WDR43	-0.539862	-9.40459	1.2518e-17	2.15109e-15	29.4686
