# Supplementary material for: HNRNPK inhibits gastric cancer cell proliferation through p53/p21/CCND1 pathway
Source: Oncotarget. 2017 Oct 17;8(61):103364–74. doi: 10.18632/oncotarget.21873 (PMC5732733; doi:10.18632/oncotarget.21873)
Supplement: Supplementary file 3 [file oncotarget-08-103364-s003.xlsx]

## Sheet: HNRNPK
SUID	adjustedPValue_HNRNPK	description_HNRNPK	N_HNRNPK	name	nn_HNRNPK	nodeFillColor_HNRNPK	nodeFontSize_HNRNPK	nodeSize_HNRNPK	nodeType_HNRNPK	pValue_HNRNPK	selected	shared name	X_HNRNPK	xx_HNRNPK
825	2.0905e-12	DNA replication	14292	6260	186	11.6797	14	11.1355	ellipse	7.8829e-16	FALSE	6260	399	31
94	2.3808e-11	M phase	14292	279	351	10.6233	14	12.6491	ellipse	3.0877e-14	FALSE	279	399	40
295	2.3808e-11	M phase of mitotic cell cycle	14292	87	239	10.6233	14	11.4891	ellipse	2.5949e-14	FALSE	87	399	33
427	2.3808e-11	cell cycle	14292	7049	794	10.6233	14	15.8745	ellipse	3.591e-14	FALSE	7049	399	63
263	2.9603e-11	nuclear division	14292	280	232	10.5287	14	11.3137	ellipse	6.6976e-14	FALSE	280	399	32
264	2.9603e-11	mitosis	14292	7067	232	10.5287	14	11.3137	ellipse	6.6976e-14	FALSE	7067	399	32
638	3.1868e-11	chromosome segregation	14292	7059	83	10.4966	14	8.94427	ellipse	8.4115e-14	FALSE	7059	399	20
93	3.6024e-11	cell cycle phase	14292	22403	435	10.4434	14	13.2665	ellipse	1.0867e-13	FALSE	22403	399	44
558	5.7899e-11	organelle fission	14292	48285	241	10.2373	14	11.3137	ellipse	1.9649e-13	FALSE	48285	399	32
140	8.1192e-11	cell cycle process	14292	22402	582	10.0905	14	14.2829	ellipse	3.0615e-13	FALSE	22402	399	51
294	1.0274e-10	mitotic cell cycle	14292	278	380	9.98825	14	12.6491	ellipse	4.2615e-13	FALSE	278	399	40
735	1.1805e-10	cell division	14292	51301	314	9.92794	14	12	ellipse	5.3415e-13	FALSE	51301	399	36
532	2.2242e-10	nucleobase, nucleoside, nucleotide and nucleic acid metabolic process	14292	6139	1785	9.65283	14	20.0998	ellipse	1.0903e-12	FALSE	6139	399	101
551	5.5286e-10	DNA metabolic process	14292	6259	517	9.25738	14	13.5647	ellipse	2.9186e-12	FALSE	6259	399	46
333	4.3116e-09	organelle organization	14292	6996	1381	8.36536	14	18.1108	ellipse	2.4387e-11	FALSE	6996	399	82
630	4.4314e-09	nucleic acid metabolic process	14292	90304	1460	8.35346	14	18.4391	ellipse	2.6735e-11	FALSE	90304	399	85
313	1.2375e-08	nitrogen compound metabolic process	14292	6807	2195	7.90744	14	21.0713	ellipse	7.933e-11	FALSE	6807	399	111
84	2.1839e-08	cellular nitrogen compound metabolic process	14292	34641	2077	7.66078	14	20.5913	ellipse	1.4823e-10	FALSE	34641	399	106
525	3.1338e-07	mitotic sister chromatid segregation	14292	70	36	6.50392	14	6.63325	ellipse	2.2452e-09	FALSE	70	399	11
595	4.1315e-07	sister chromatid segregation	14292	819	37	6.38389	14	6.63325	ellipse	3.1158e-09	FALSE	819	399	11
201	6.6454e-07	cellular component organization	14292	16043	2560	6.17748	14	21.7256	ellipse	5.2622e-09	FALSE	16043	399	118
332	1.7125e-06	cellular process	14292	9987	9361	5.76637	14	35.327	ellipse	1.4206e-08	FALSE	9987	399	312
212	2.242e-06	cellular macromolecular complex subunit organization	14292	34621	355	5.64937	14	11.1355	ellipse	1.9444e-08	FALSE	34621	399	31
68	4.7488e-06	cell cycle checkpoint	14292	75	107	5.32341	14	8	ellipse	4.2976e-08	FALSE	75	399	16
535	6.678e-06	cellular macromolecule metabolic process	14292	44260	3505	5.17535	14	24.0832	ellipse	6.2953e-08	FALSE	44260	399	145
343	1.5405e-05	mitotic cell cycle checkpoint	14292	7093	52	4.81234	14	6.63325	ellipse	1.5103e-07	FALSE	7093	399	11
330	2.1792e-05	chromosome organization	14292	51276	525	4.6617	14	12.1655	ellipse	2.2186e-07	FALSE	51276	399	37
518	4.6389e-05	DNA-dependent DNA replication	14292	6261	58	4.33358	14	6.63325	ellipse	4.8978e-07	FALSE	6261	399	11
134	5.0503e-05	macromolecule metabolic process	14292	43170	4013	4.29668	14	25.0599	ellipse	5.5226e-07	FALSE	43170	399	157
804	5.9264e-05	ribosome biogenesis	14292	42254	130	4.22721	14	8	ellipse	6.7041e-07	FALSE	42254	399	16
784	6.8294e-05	spindle organization	14292	7051	49	4.16562	14	6.32456	ellipse	7.9831e-07	FALSE	7051	399	10
111	6.8802e-05	cellular macromolecular complex assembly	14292	34622	315	4.1624	14	10.198	ellipse	8.3019e-07	FALSE	34622	399	26
130	0.00017181	ribonucleoprotein complex biogenesis	14292	22613	194	3.76495	14	8.7178	ellipse	2.1379e-06	FALSE	22613	399	19
102	0.0002306	regulation of cell cycle	14292	51726	446	3.63715	14	11.1355	ellipse	2.9563e-06	FALSE	51726	399	31
290	0.00030138	establishment of organelle localization	14292	51656	71	3.52089	14	6.63325	ellipse	3.9775e-06	FALSE	51656	399	11
653	0.0003821	DNA packaging	14292	6323	118	3.41782	14	7.48331	ellipse	5.1869e-06	FALSE	6323	399	14
727	0.00054354	regulation of mitotic cell cycle	14292	7346	174	3.26477	14	8.24621	ellipse	7.5833e-06	FALSE	7346	399	17
924	0.00062496	cytoskeleton organization	14292	7010	448	3.20415	14	10.9545	ellipse	8.955e-06	FALSE	7010	399	30
129	0.00078013	cellular component biogenesis	14292	44085	1033	3.10783	14	14.5602	ellipse	1.1472e-05	FALSE	44085	399	53
747	0.00086807	microtubule cytoskeleton organization	14292	226	145	3.06144	14	7.74597	ellipse	1.3093e-05	FALSE	226	399	15
285	0.0012674	centromere complex assembly	14292	34508	7	2.8971	14	4	ellipse	1.9593e-05	FALSE	34508	399	4
181	0.0014147	protein folding	14292	6457	170	2.84935	14	8	ellipse	2.2404e-05	FALSE	6457	399	16
485	0.0016584	spindle checkpoint	14292	31577	14	2.7803	14	4.47214	ellipse	2.689e-05	FALSE	31577	399	5
65	0.0016628	macromolecular complex subunit organization	14292	43933	722	2.77916	14	12.6491	ellipse	2.7588e-05	FALSE	43933	399	40
328	0.001862	regulation of cell cycle process	14292	10564	138	2.73003	14	7.48331	ellipse	3.1594e-05	FALSE	10564	399	14
152	0.001933	cell proliferation	14292	8283	433	2.71378	14	10.583	ellipse	3.3613e-05	FALSE	8283	399	28
652	0.001933	DNA conformation change	14292	71103	139	2.71378	14	7.48331	ellipse	3.4257e-05	FALSE	71103	399	14
644	0.0025451	cellular macromolecule biosynthetic process	14292	34645	1032	2.5943	14	14.2829	ellipse	4.6064e-05	FALSE	34645	399	51
112	0.0026749	protein-DNA complex assembly	14292	65004	92	2.5727	14	6.63325	ellipse	4.9423e-05	FALSE	65004	399	11
405	0.0029128	chromatin assembly or disassembly	14292	6333	127	2.53568	14	7.2111	ellipse	5.4918e-05	FALSE	6333	399	13
885	0.002913	mitotic spindle organization	14292	7052	16	2.53565	14	4.47214	ellipse	5.602e-05	FALSE	7052	399	5
746	0.0033911	microtubule-based process	14292	7017	247	2.46966	14	8.7178	ellipse	6.6491e-05	FALSE	7017	399	19
305	0.0036724	organelle localization	14292	51640	96	2.43505	14	6.63325	ellipse	7.3393e-05	FALSE	51640	399	11
183	0.0036726	establishment of chromosome localization	14292	51303	17	2.43503	14	4.47214	ellipse	7.755e-05	FALSE	51303	399	5
306	0.0036726	chromosome localization	14292	50000	17	2.43503	14	4.47214	ellipse	7.755e-05	FALSE	50000	399	5
643	0.0036726	macromolecule biosynthetic process	14292	9059	1053	2.43503	14	14.2829	ellipse	7.7184e-05	FALSE	9059	399	51
72	0.0052336	phosphoinositide-mediated signaling	14292	48015	84	2.2812	14	6.32456	ellipse	0.00011249	FALSE	48015	399	10
790	0.0053402	rRNA metabolic process	14292	16072	101	2.27244	14	6.63325	ellipse	0.00011679	FALSE	16072	399	11
636	0.0057397	lung development	14292	30324	102	2.24111	14	6.63325	ellipse	0.00012769	FALSE	30324	399	11
336	0.0058485	RNA processing	14292	6396	568	2.23296	14	11.3137	ellipse	0.00013232	FALSE	6396	399	32
169	0.0070452	muscle structure development	14292	61061	265	2.15211	14	8.7178	ellipse	0.00016809	FALSE	61061	399	19
344	0.0070452	mitotic cell cycle spindle checkpoint	14292	71174	11	2.15211	14	4	ellipse	0.00016899	FALSE	71174	399	4
351	0.0070452	signal transduction	14292	7165	1877	2.15211	14	17.6635	ellipse	0.00017002	FALSE	7165	399	78
586	0.0070452	respiratory tube development	14292	30323	105	2.15211	14	6.63325	ellipse	0.00016574	FALSE	30323	399	11
802	0.0074859	gene expression	14292	10467	1261	2.12575	14	15.0997	ellipse	0.00018348	FALSE	10467	399	57
213	0.0083226	kinetochore organization	14292	51383	5	2.07974	14	3.4641	ellipse	0.00020712	FALSE	51383	399	3
421	0.0085189	regulation of cell proliferation	14292	42127	848	2.06962	14	12.9615	ellipse	0.00021522	FALSE	42127	399	42
422	0.008731	positive regulation of cell proliferation	14292	8284	459	2.05893	14	10.3923	ellipse	0.00022387	FALSE	8284	399	27
83	0.0089043	cellular metabolic process	14292	44237	4986	2.0504	14	26.3059	ellipse	0.00023333	FALSE	44237	399	173
722	0.0089043	cellular biosynthetic process	14292	44249	1685	2.0504	14	16.8523	ellipse	0.00023503	FALSE	44249	399	71
260	0.0091315	spindle assembly checkpoint	14292	71173	12	2.03946	14	4	ellipse	0.00024791	FALSE	71173	399	4
399	0.0091315	mitotic chromosome condensation	14292	7076	12	2.03946	14	4	ellipse	0.00024791	FALSE	7076	399	4
266	0.0095736	nucleosome organization	14292	34728	93	2.01892	14	6.32456	ellipse	0.00026353	FALSE	34728	399	10
120	0.010419	mammary gland duct morphogenesis	14292	60603	22	1.98216	14	4.47214	ellipse	0.00029412	FALSE	60603	399	5
531	0.010419	primary metabolic process	14292	44238	5282	1.98216	14	26.9072	ellipse	0.00029466	FALSE	44238	399	181
66	0.010785	macromolecular complex assembly	14292	65003	674	1.96718	14	11.8322	ellipse	0.00030907	FALSE	65003	399	35
766	0.010919	respiratory system development	14292	60541	113	1.96182	14	6.63325	ellipse	0.00031703	FALSE	60541	399	11
184	0.011757	metaphase plate congression	14292	51310	13	1.92969	14	4	ellipse	0.00035023	FALSE	51310	399	4
419	0.011757	ncRNA metabolic process	14292	34660	236	1.92969	14	8.24621	ellipse	0.00034707	FALSE	34660	399	17
805	0.01232	rRNA processing	14292	6364	97	1.90937	14	6.32456	ellipse	0.00037166	FALSE	6364	399	10
691	0.01312	peptide cross-linking via chondroitin 4-sulfate glycosaminoglycan	14292	19800	6	1.88208	14	3.4641	ellipse	0.00040566	FALSE	19800	399	3
875	0.01312	establishment of nucleus localization	14292	40023	6	1.88208	14	3.4641	ellipse	0.00040566	FALSE	40023	399	3
170	0.0139	muscle organ development	14292	7517	219	1.85698	14	8	ellipse	0.00044027	FALSE	7517	399	16
660	0.0139	mammary gland epithelium development	14292	61180	36	1.85698	14	4.89898	ellipse	0.00043662	FALSE	61180	399	6
335	0.015291	RNA metabolic process	14292	16070	966	1.81557	14	13.4164	ellipse	0.00049009	FALSE	16070	399	45
96	0.015504	establishment of RNA localization	14292	51236	101	1.80956	14	6.32456	ellipse	0.00051445	FALSE	51236	399	10
97	0.015504	RNA transport	14292	50658	101	1.80956	14	6.32456	ellipse	0.00051445	FALSE	50658	399	10
109	0.015504	nucleic acid transport	14292	50657	101	1.80956	14	6.32456	ellipse	0.00051445	FALSE	50657	399	10
556	0.017522	regulation of ubiquitin-protein ligase activity involved in mitotic cell cycle	14292	51439	68	1.75641	14	5.65685	ellipse	0.00058805	FALSE	51439	399	8
655	0.018588	urogenital system development	14292	1655	142	1.73078	14	6.9282	ellipse	0.0006308	FALSE	1655	399	12
449	0.018917	RNA localization	14292	6403	104	1.72314	14	6.32456	ellipse	0.00064913	FALSE	6403	399	10
398	0.019319	chromosome condensation	14292	30261	26	1.71402	14	4.47214	ellipse	0.00067018	FALSE	30261	399	5
477	0.019715	tube development	14292	35295	297	1.70521	14	8.7178	ellipse	0.00069891	FALSE	35295	399	19
481	0.019715	mammary gland development	14292	30879	87	1.70521	14	6	ellipse	0.00070622	FALSE	30879	399	9
624	0.019715	chromatin assembly	14292	31497	87	1.70521	14	6	ellipse	0.00070622	FALSE	31497	399	9
297	0.019786	organelle assembly	14292	70925	54	1.70364	14	5.2915	ellipse	0.00071624	FALSE	70925	399	7
150	0.020019	axon extension involved in axon guidance	14292	48846	2	1.69856	14	2.82843	ellipse	0.0007775	FALSE	48846	399	2
163	0.020019	positive regulation of chromosome segregation	14292	51984	2	1.69856	14	2.82843	ellipse	0.0007775	FALSE	51984	399	2
164	0.020019	positive regulation of attachment of spindle microtubules to kinetochore	14292	51987	2	1.69856	14	2.82843	ellipse	0.0007775	FALSE	51987	399	2
679	0.020019	mitotic chromosome movement towards spindle pole	14292	7079	2	1.69856	14	2.82843	ellipse	0.0007775	FALSE	7079	399	2
706	0.020019	positive regulation of keratinocyte proliferation	14292	10838	2	1.69856	14	2.82843	ellipse	0.0007775	FALSE	10838	399	2
719	0.020019	DNA replication-dependent nucleosome assembly	14292	6335	2	1.69856	14	2.82843	ellipse	0.0007775	FALSE	6335	399	2
823	0.020019	secretion by lung epithelial cell involved in lung growth	14292	61033	2	1.69856	14	2.82843	ellipse	0.0007775	FALSE	61033	399	2
793	0.021271	embryonic digestive tract development	14292	48566	16	1.67221	14	4	ellipse	0.00083417	FALSE	48566	399	4
74	0.02514	cell growth	14292	16049	57	1.59963	14	5.2915	ellipse	0.00099537	FALSE	16049	399	7
255	0.026504	nucleotide-excision repair, DNA gap filling	14292	6297	17	1.57669	14	4	ellipse	0.001067	FALSE	6297	399	4
464	0.026504	cellular protein complex assembly	14292	43623	151	1.57669	14	6.9282	ellipse	0.0010854	FALSE	43623	399	12
740	0.026504	response to insecticide	14292	17085	8	1.57669	14	3.4641	ellipse	0.0010893	FALSE	17085	399	3
1021	0.026504	microtubule polymerization or depolymerization	14292	31109	8	1.57669	14	3.4641	ellipse	0.0010893	FALSE	31109	399	3
753	0.026693	regulation of cell migration	14292	30334	216	1.57361	14	7.74597	ellipse	0.0011072	FALSE	30334	399	15
252	0.026966	regulation of cellular component movement	14292	51270	239	1.56918	14	8	ellipse	0.0011287	FALSE	51270	399	16
203	0.030449	regulation of organelle organization	14292	33043	242	1.51642	14	8	ellipse	0.0012859	FALSE	33043	399	16
366	0.031091	mammary gland morphogenesis	14292	60443	30	1.50737	14	4.47214	ellipse	0.0013248	FALSE	60443	399	5
757	0.032416	biosynthetic process	14292	9058	1795	1.48924	14	16.8523	ellipse	0.0013934	FALSE	9058	399	71
108	0.034832	nucleobase, nucleoside, nucleotide and nucleic acid transport	14292	15931	116	1.45802	14	6.32456	ellipse	0.0015104	FALSE	15931	399	10
155	0.036529	response to protein stimulus	14292	51789	117	1.43737	14	6.32456	ellipse	0.0016116	FALSE	51789	399	10
492	0.036529	protein refolding	14292	42026	9	1.43737	14	3.4641	ellipse	0.0016003	FALSE	42026	399	3
829	0.04058	anaphase-promoting complex-dependent proteasomal ubiquitin-dependent protein catabolic process	14292	31145	63	1.39169	14	5.2915	ellipse	0.0018056	FALSE	31145	399	7
606	0.041662	regulation of ubiquitin-protein ligase activity	14292	51438	81	1.38026	14	5.65685	ellipse	0.0018694	FALSE	51438	399	8
115	0.042163	kidney development	14292	1822	100	1.37507	14	6	ellipse	0.0019078	FALSE	1822	399	9
106	0.043366	dorsal/ventral axon guidance	14292	33563	3	1.36285	14	2.82843	ellipse	0.0022893	FALSE	33563	399	2
207	0.043366	tertiary branching involved in mammary gland duct morphogenesis	14292	60748	3	1.36285	14	2.82843	ellipse	0.0022893	FALSE	60748	399	2
218	0.043366	lung growth	14292	60437	3	1.36285	14	2.82843	ellipse	0.0022893	FALSE	60437	399	2
229	0.043366	Roundabout signaling pathway	14292	35385	3	1.36285	14	2.82843	ellipse	0.0022893	FALSE	35385	399	2
258	0.043366	chromatin remodeling at centromere	14292	31055	3	1.36285	14	2.82843	ellipse	0.0022893	FALSE	31055	399	2
261	0.043366	mitotic cell cycle spindle assembly checkpoint	14292	7094	10	1.36285	14	3.4641	ellipse	0.002239	FALSE	7094	399	3
300	0.043366	positive regulation of mitotic metaphase/anaphase transition	14292	45842	3	1.36285	14	2.82843	ellipse	0.0022893	FALSE	45842	399	2
315	0.043366	positive regulation of DNA replication	14292	45740	33	1.36285	14	4.47214	ellipse	0.0020602	FALSE	45740	399	5
361	0.043366	positive regulation of mRNA processing	14292	50685	3	1.36285	14	2.82843	ellipse	0.0022893	FALSE	50685	399	2
378	0.043366	regulation of attachment of spindle microtubules to kinetochore	14292	51988	3	1.36285	14	2.82843	ellipse	0.0022893	FALSE	51988	399	2
403	0.043366	DNA replication-dependent nucleosome organization	14292	34723	3	1.36285	14	2.82843	ellipse	0.0022893	FALSE	34723	399	2
415	0.043366	G2/M transition DNA damage checkpoint	14292	31572	20	1.36285	14	4	ellipse	0.0020329	FALSE	31572	399	4
519	0.043366	translesion synthesis	14292	19985	3	1.36285	14	2.82843	ellipse	0.0022893	FALSE	19985	399	2
545	0.043366	regulation of chemokine-mediated signaling pathway	14292	70099	3	1.36285	14	2.82843	ellipse	0.0022893	FALSE	70099	399	2
546	0.043366	negative regulation of chemokine-mediated signaling pathway	14292	70100	3	1.36285	14	2.82843	ellipse	0.0022893	FALSE	70100	399	2
561	0.043366	chromosome movement towards spindle pole	14292	51305	3	1.36285	14	2.82843	ellipse	0.0022893	FALSE	51305	399	2
588	0.043366	bronchiole development	14292	60435	3	1.36285	14	2.82843	ellipse	0.0022893	FALSE	60435	399	2
625	0.043366	nucleosome assembly	14292	6334	83	1.36285	14	5.65685	ellipse	0.0021847	FALSE	6334	399	8
685	0.043366	positive regulation of mRNA 3'-end processing	14292	31442	3	1.36285	14	2.82843	ellipse	0.0022893	FALSE	31442	399	2
710	0.043366	regulation of chromosome segregation	14292	51983	10	1.36285	14	3.4641	ellipse	0.002239	FALSE	51983	399	3
114	0.044013	renal system development	14292	72001	103	1.35642	14	6	ellipse	0.00234	FALSE	72001	399	9
384	0.044025	regulation of ligase activity	14292	51340	84	1.3563	14	5.65685	ellipse	0.0023573	FALSE	51340	399	8
190	0.04431	multicellular organism reproduction	14292	32504	511	1.3535	14	10.198	ellipse	0.002406	FALSE	32504	399	26
191	0.04431	reproductive process in a multicellular organism	14292	48609	511	1.3535	14	10.198	ellipse	0.002406	FALSE	48609	399	26
302	0.044313	regulation of cellular component organization	14292	51128	538	1.35347	14	10.3923	ellipse	0.0024228	FALSE	51128	399	27
360	0.04462	regulation of mRNA processing	14292	50684	21	1.35047	14	4	ellipse	0.0024565	FALSE	50684	399	4
902	0.04583	regulation of epithelial cell proliferation	14292	50678	85	1.33885	14	5.65685	ellipse	0.0025403	FALSE	50678	399	8
221	0.045977	regulation of developmental growth	14292	48638	50	1.33746	14	4.89898	ellipse	0.0025659	FALSE	48638	399	6
326	0.047206	mRNA processing	14292	6397	309	1.326	14	8.48528	ellipse	0.0027056	FALSE	6397	399	18
510	0.047206	signaling process	14292	23046	2156	1.326	14	18	ellipse	0.0026923	FALSE	23046	399	81
543	0.047206	signal transmission	14292	23060	2156	1.326	14	18	ellipse	0.0026923	FALSE	23060	399	81
640	0.047206	regulation of developmental process	14292	50793	791	1.326	14	12	ellipse	0.0026704	FALSE	50793	399	36
768	0.048392	epithelial tube morphogenesis	14292	60562	126	1.31523	14	6.32456	ellipse	0.0027918	FALSE	60562	399	10
849	0.049022	interphase	14292	51325	106	1.30961	14	6	ellipse	0.0028467	FALSE	51325	399	9
118	0.049647	regulation of smooth muscle cell differentiation	14292	51150	11	1.30411	14	3.4641	ellipse	0.0030152	FALSE	51150	399	3
138	0.049647	regulation of mitotic metaphase/anaphase transition	14292	30071	22	1.30411	14	4	ellipse	0.002937	FALSE	30071	399	4
298	0.049647	ribosome assembly	14292	42255	11	1.30411	14	3.4641	ellipse	0.0030152	FALSE	42255	399	3
353	0.049647	negative regulation of mitotic metaphase/anaphase transition	14292	45841	11	1.30411	14	3.4641	ellipse	0.0030152	FALSE	45841	399	3
480	0.049647	gland development	14292	48732	193	1.30411	14	7.2111	ellipse	0.0030327	FALSE	48732	399	13
529	0.049647	cellular component assembly	14292	22607	911	1.30411	14	12.6491	ellipse	0.0029762	FALSE	22607	399	40
579	0.049647	mitotic metaphase plate congression	14292	7080	11	1.30411	14	3.4641	ellipse	0.0030152	FALSE	7080	399	3
581	0.049647	ncRNA processing	14292	34470	193	1.30411	14	7.2111	ellipse	0.0030327	FALSE	34470	399	13
752	0.052401	regulation of locomotion	14292	40012	241	1.28066	14	7.74597	ellipse	0.0032207	FALSE	40012	399	15
387	0.053299	regulation of cell size	14292	8361	218	1.27328	14	7.48331	ellipse	0.003296	FALSE	8361	399	14
282	0.060295	response to DNA damage stimulus	14292	6974	396	1.21972	14	9.16515	ellipse	0.0038196	FALSE	6974	399	21
310	0.060949	positive regulation of organelle organization	14292	10638	91	1.21503	14	5.65685	ellipse	0.003884	FALSE	10638	399	8
701	0.061068	nucleus localization	14292	51647	12	1.21418	14	3.4641	ellipse	0.0039377	FALSE	51647	399	3
117	0.063733	regulation of muscle cell differentiation	14292	51147	39	1.19564	14	4.47214	ellipse	0.0043595	FALSE	51147	399	5
684	0.063733	regulation of mRNA 3'-end processing	14292	31440	4	1.19564	14	2.82843	ellipse	0.004494	FALSE	31440	399	2
705	0.063733	regulation of keratinocyte proliferation	14292	10837	4	1.19564	14	2.82843	ellipse	0.004494	FALSE	10837	399	2
224	0.063817	regulation of DNA replication	14292	6275	74	1.19506	14	5.2915	ellipse	0.004524	FALSE	6275	399	7
658	0.066722	G2/M transition checkpoint	14292	31576	25	1.17573	14	4	ellipse	0.0047551	FALSE	31576	399	4
158	0.074156	negative regulation of cell cycle process	14292	10948	41	1.12985	14	4.47214	ellipse	0.0054223	FALSE	10948	399	5
257	0.074156	chromatin remodeling	14292	6338	58	1.12985	14	4.89898	ellipse	0.0054247	FALSE	6338	399	6
188	0.074389	growth	14292	40007	207	1.12849	14	7.2111	ellipse	0.0054766	FALSE	40007	399	13
91	0.077847	DNA damage checkpoint	14292	77	59	1.10876	14	4.89898	ellipse	0.0059002	FALSE	77	399	6
137	0.077847	regulation of mitosis	14292	7088	59	1.10876	14	4.89898	ellipse	0.0059002	FALSE	7088	399	6
386	0.077847	regulation of cellular component size	14292	32535	282	1.10876	14	8	ellipse	0.0058501	FALSE	32535	399	16
553	0.077847	regulation of nuclear division	14292	51783	59	1.10876	14	4.89898	ellipse	0.0059002	FALSE	51783	399	6
439	0.078607	regulation of microtubule cytoskeleton organization	14292	70507	42	1.10454	14	4.47214	ellipse	0.0060171	FALSE	70507	399	5
248	0.08177	negative regulation of organelle organization	14292	10639	99	1.0874	14	5.65685	ellipse	0.0064596	FALSE	10639	399	8
498	0.08177	gland morphogenesis	14292	22612	79	1.0874	14	5.2915	ellipse	0.006475	FALSE	22612	399	7
154	0.085445	response to organic substance	14292	10033	869	1.06832	14	12.1655	ellipse	0.0068948	FALSE	10033	399	37
204	0.085445	regulation of cytoskeleton organization	14292	51493	143	1.06832	14	6.32456	ellipse	0.0068332	FALSE	51493	399	10
605	0.085445	regulation of protein ubiquitination	14292	31396	121	1.06832	14	6	ellipse	0.0068099	FALSE	31396	399	9
89	0.087661	signaling	14292	23052	3127	1.0572	14	20.7846	ellipse	0.0075252	FALSE	23052	399	108
166	0.087661	negative regulation of nuclear division	14292	51784	15	1.0572	14	3.4641	ellipse	0.0076533	FALSE	51784	399	3
167	0.087661	negative regulation of mitosis	14292	45839	15	1.0572	14	3.4641	ellipse	0.0076533	FALSE	45839	399	3
445	0.087661	regulation of anatomical structure size	14292	90066	316	1.0572	14	8.24621	ellipse	0.0076711	FALSE	90066	399	17
325	0.088821	mRNA metabolic process	14292	16071	369	1.05149	14	8.7178	ellipse	0.0078424	FALSE	16071	399	19
69	0.09074	DNA integrity checkpoint	14292	31570	63	1.0422	14	4.89898	ellipse	0.0081092	FALSE	31570	399	6
322	0.090781	protein complex biogenesis	14292	70271	506	1.04201	14	9.79796	ellipse	0.0081812	FALSE	70271	399	24
349	0.090781	protein complex assembly	14292	6461	506	1.04201	14	9.79796	ellipse	0.0081812	FALSE	6461	399	24
178	0.092092	cellular response to stress	14292	33554	619	1.03578	14	10.583	ellipse	0.0083503	FALSE	33554	399	28
458	0.096276	reproductive developmental process	14292	3006	295	1.01648	14	8	ellipse	0.008858	FALSE	3006	399	16
764	0.096276	positive regulation of cytoskeleton organization	14292	51495	46	1.01648	14	4.47214	ellipse	0.0088565	FALSE	51495	399	5
160	0.097178	anatomical structure morphogenesis	14292	9653	1217	1.01243	14	13.8564	ellipse	0.0091619	FALSE	9653	399	48
500	0.097178	chondroitin sulfate metabolic process	14292	30204	16	1.01243	14	3.4641	ellipse	0.0092269	FALSE	30204	399	3
240	0.097203	positive regulation of cellular process	14292	48522	2003	1.01232	14	17.088	ellipse	0.0092731	FALSE	48522	399	73
123	0.098908	cellular localization	14292	51641	977	1.00477	14	12.6491	ellipse	0.0095104	FALSE	51641	399	40
376	0.099362	positive regulation of cellular component organization	14292	51130	222	1.00278	14	7.2111	ellipse	0.009629	FALSE	51130	399	13
380	0.10426	DNA repair	14292	6281	300	0.981883	14	8	ellipse	0.0103	FALSE	6281	399	16
206	0.1047	mammary gland branching involved in pregnancy	14292	60745	6	0.980049	14	2.82843	ellipse	0.010825	FALSE	60745	399	2
303	0.1047	negative regulation of cellular component organization	14292	51129	177	0.980049	14	6.63325	ellipse	0.010975	FALSE	51129	399	11
687	0.1047	tube morphogenesis	14292	35239	201	0.980049	14	6.9282	ellipse	0.010928	FALSE	35239	399	12
725	0.1047	maternal process involved in female pregnancy	14292	60135	17	0.980049	14	3.4641	ellipse	0.010975	FALSE	60135	399	3
456	0.1074	organ morphogenesis	14292	9887	634	0.968976	14	10.583	ellipse	0.011299	FALSE	9887	399	28
634	0.11763	regulation of microtubule-based process	14292	32886	50	0.929489	14	4.47214	ellipse	0.012508	FALSE	32886	399	5
401	0.11976	branching morphogenesis of a tube	14292	48754	90	0.921676	14	5.2915	ellipse	0.012882	FALSE	48754	399	7
71	0.1207	second-messenger-mediated signaling	14292	19932	231	0.918295	14	7.2111	ellipse	0.013108	FALSE	19932	399	13
280	0.1207	morphogenesis of an epithelium	14292	2009	206	0.918295	14	6.9282	ellipse	0.013086	FALSE	2009	399	12
347	0.12074	developmental growth	14292	48589	112	0.918141	14	5.65685	ellipse	0.013158	FALSE	48589	399	8
157	0.12105	negative regulation of cellular process	14292	48523	1842	0.917026	14	16.3707	ellipse	0.013237	FALSE	48523	399	67
103	0.12131	positive regulation of cell cycle	14292	45787	70	0.916105	14	4.89898	ellipse	0.013311	FALSE	45787	399	6
358	0.1266	regulation of cellular protein metabolic process	14292	32268	559	0.897551	14	10	ellipse	0.014035	FALSE	32268	399	25
198	0.12799	developmental process	14292	32502	3233	0.892817	14	20.8806	ellipse	0.014732	FALSE	32502	399	109
682	0.12799	regulation of protein modification process	14292	31399	366	0.892817	14	8.48528	ellipse	0.014683	FALSE	31399	399	18
273	0.1318	negative regulation of biological process	14292	48519	2018	0.880071	14	16.9706	ellipse	0.015606	FALSE	48519	399	72
425	0.14275	digestive tract development	14292	48565	54	0.845421	14	4.47214	ellipse	0.017063	FALSE	48565	399	5
474	0.14427	chondroitin sulfate proteoglycan metabolic process	14292	50654	20	0.840817	14	3.4641	ellipse	0.0173	FALSE	50654	399	3
124	0.14453	establishment of localization in cell	14292	51649	865	0.840044	14	11.8322	ellipse	0.017439	FALSE	51649	399	35
393	0.14464	positive regulation of metabolic process	14292	9893	1017	0.839712	14	12.6491	ellipse	0.017507	FALSE	9893	399	40
177	0.14533	cellular response to stimulus	14292	51716	987	0.837659	14	12.49	ellipse	0.017645	FALSE	51716	399	39
417	0.14789	reproductive process	14292	22414	807	0.830059	14	11.4891	ellipse	0.018012	FALSE	22414	399	33
319	0.15072	cell development	14292	48468	631	0.821834	14	10.3923	ellipse	0.01847	FALSE	48468	399	27
312	0.15121	metabolic process	14292	8152	5953	0.820421	14	27.3496	ellipse	0.018588	FALSE	8152	399	187
779	0.15279	reproduction	14292	3	810	0.815914	14	11.4891	ellipse	0.018902	FALSE	3	399	33
226	0.15354	regulation of protein metabolic process	14292	51246	635	0.813783	14	10.3923	ellipse	0.019858	FALSE	51246	399	27
506	0.15402	positive regulation of cellular metabolic process	14292	31325	965	0.812428	14	12.3288	ellipse	0.019978	FALSE	31325	399	38
63	0.15458	morphogenesis of a branching structure	14292	1763	121	0.810858	14	5.65685	ellipse	0.020109	FALSE	1763	399	8
308	0.15679	ribonucleoprotein complex assembly	14292	22618	77	0.804688	14	4.89898	ellipse	0.02049	FALSE	22618	399	6
174	0.15854	cell differentiation	14292	30154	1667	0.799863	14	15.4919	ellipse	0.022932	FALSE	30154	399	60
186	0.15854	anatomical structure development	14292	48856	2654	0.799863	14	18.9737	ellipse	0.024062	FALSE	48856	399	90
220	0.15854	regulation of growth	14292	40008	358	0.799863	14	8.24621	ellipse	0.023558	FALSE	40008	399	17
254	0.15854	nucleotide-excision repair	14292	6289	57	0.799863	14	4.47214	ellipse	0.021122	FALSE	6289	399	5
338	0.15854	morphogenesis of a branching epithelium	14292	61138	100	0.799863	14	5.2915	ellipse	0.021839	FALSE	61138	399	7
375	0.15854	positive regulation of biological process	14292	48518	2207	0.799863	14	17.4356	ellipse	0.027887	FALSE	48518	399	76
632	0.15854	chromatin organization	14292	6325	413	0.799863	14	8.7178	ellipse	0.023189	FALSE	6325	399	19
811	0.15854	positive regulation of nitrogen compound metabolic process	14292	51173	676	0.799863	14	10.583	ellipse	0.024256	FALSE	51173	399	28
855	0.15854	peptidyl-serine modification	14292	18209	40	0.799863	14	4	ellipse	0.024786	FALSE	18209	399	4
235	0.15868	positive regulation of mitosis	14292	45840	24	0.799464	14	3.4641	ellipse	0.028302	FALSE	45840	399	3
434	0.15868	positive regulation of nuclear division	14292	51785	24	0.799464	14	3.4641	ellipse	0.028302	FALSE	51785	399	3
541	0.16418	regulation of DNA metabolic process	14292	51052	130	0.784693	14	5.65685	ellipse	0.029344	FALSE	51052	399	8
149	0.16666	axon extension	14292	48675	10	0.778174	14	2.82843	ellipse	0.030164	FALSE	48675	399	2
381	0.16666	postreplication repair	14292	6301	10	0.778174	14	2.82843	ellipse	0.030164	FALSE	6301	399	2
81	0.17097	digestive system development	14292	55123	63	0.767091	14	4.47214	ellipse	0.031008	FALSE	55123	399	5
483	0.17263	positive regulation of cell cycle process	14292	90068	43	0.762895	14	4	ellipse	0.031375	FALSE	90068	399	4
80	0.17434	system development	14292	48731	2420	0.758601	14	18.1108	ellipse	0.031818	FALSE	48731	399	82
565	0.1795	positive regulation of DNA metabolic process	14292	51054	64	0.745928	14	4.47214	ellipse	0.032895	FALSE	51054	399	5
269	0.18008	peptidyl-amino acid modification	14292	18193	158	0.744525	14	6	ellipse	0.033273	FALSE	18193	399	9
513	0.18008	positive regulation of macromolecule metabolic process	14292	10604	940	0.744525	14	12	ellipse	0.033273	FALSE	10604	399	36
364	0.18589	peptide cross-linking	14292	18149	26	0.730747	14	3.4641	ellipse	0.034907	FALSE	18149	399	3
292	0.18934	negative regulation of cytokine-mediated signaling pathway	14292	1960	11	0.722756	14	2.82843	ellipse	0.036197	FALSE	1960	399	2
199	0.19304	cellular developmental process	14292	48869	1713	0.714344	14	15.4919	ellipse	0.036978	FALSE	48869	399	60
147	0.21109	proteasomal protein catabolic process	14292	10498	139	0.675525	14	5.65685	ellipse	0.041152	FALSE	10498	399	8
180	0.21109	cellular protein metabolic process	14292	44267	2151	0.675525	14	17.088	ellipse	0.041103	FALSE	44267	399	73
819	0.21109	proteasomal ubiquitin-dependent protein catabolic process	14292	43161	139	0.675525	14	5.65685	ellipse	0.041152	FALSE	43161	399	8
105	0.21892	axon guidance	14292	7411	92	0.659707	14	4.89898	ellipse	0.043752	FALSE	7411	399	6
564	0.22615	positive regulation of nucleobase, nucleoside, nucleotide and nucleic acid metabolic process	14292	45935	655	0.645599	14	10.198	ellipse	0.045282	FALSE	45935	399	26
193	0.22673	regulation of cellular process	14292	50794	6219	0.644492	14	27.5681	ellipse	0.052242	FALSE	50794	399	190
242	0.22673	signaling pathway	14292	23033	2098	0.644492	14	16.8523	ellipse	0.046106	FALSE	23033	399	71
243	0.22673	intracellular signaling pathway	14292	23034	1158	0.644492	14	12.9615	ellipse	0.047856	FALSE	23034	399	42
250	0.22673	regulation of localization	14292	32879	727	0.644492	14	10.583	ellipse	0.052995	FALSE	32879	399	28
283	0.22673	DNA damage response, signal transduction	14292	42770	93	0.644492	14	4.89898	ellipse	0.045719	FALSE	42770	399	6
443	0.22673	multicellular organismal development	14292	7275	2970	0.644492	14	19.6977	ellipse	0.046461	FALSE	7275	399	97
467	0.22673	positive regulation of cellular biosynthetic process	14292	31328	719	0.644492	14	10.583	ellipse	0.047336	FALSE	31328	399	28
814	0.22673	response to stress	14292	6950	1772	0.644492	14	15.6205	ellipse	0.047583	FALSE	6950	399	61
466	0.22713	positive regulation of biosynthetic process	14292	9891	730	0.643735	14	10.583	ellipse	0.05524	FALSE	9891	399	28
75	0.22845	developmental cell growth	14292	48588	14	0.641212	14	2.82843	ellipse	0.056699	FALSE	48588	399	2
275	0.22845	organ development	14292	48513	1790	0.641212	14	15.6205	ellipse	0.05603	FALSE	48513	399	61
142	0.23522	negative regulation of cell cycle	14292	45786	176	0.628525	14	6	ellipse	0.058732	FALSE	45786	399	9
121	0.24982	branching involved in mammary gland duct morphogenesis	14292	60444	15	0.602373	14	2.82843	ellipse	0.064245	FALSE	60444	399	2
78	0.26083	regulation of biological process	14292	50789	6549	0.583648	14	28.1425	ellipse	0.067665	FALSE	50789	399	198
77	0.27293	biological regulation	14292	65007	6937	0.563941	14	28.8444	ellipse	0.079954	FALSE	65007	399	208
383	0.27293	regulation of catalytic activity	14292	50790	907	0.563941	14	11.4891	ellipse	0.07144	FALSE	50790	399	33
514	0.27293	positive regulation of RNA metabolic process	14292	51254	506	0.563941	14	8.94427	ellipse	0.075146	FALSE	51254	399	20
743	0.27293	glycosaminoglycan metabolic process	14292	30203	57	0.563941	14	4	ellipse	0.074488	FALSE	30203	399	4
279	0.28295	tissue morphogenesis	14292	48729	275	0.548285	14	6.9282	ellipse	0.085035	FALSE	48729	399	12
217	0.29033	organ growth	14292	35265	18	0.537115	14	2.82843	ellipse	0.088674	FALSE	35265	399	2
577	0.29453	positive regulation of macromolecule biosynthetic process	14292	10557	674	0.530878	14	10	ellipse	0.090512	FALSE	10557	399	25
231	0.3087	tissue development	14292	9888	750	0.510459	14	10.3923	ellipse	0.1055	FALSE	9888	399	27
521	0.3087	neuron projection morphogenesis	14292	48812	198	0.510459	14	6	ellipse	0.1035	FALSE	48812	399	9
616	0.3087	protein metabolic process	14292	19538	2608	0.510459	14	18.2209	ellipse	0.10265	FALSE	19538	399	83
647	0.3087	response to chemical stimulus	14292	42221	1463	0.510459	14	14	ellipse	0.1019	FALSE	42221	399	49
648	0.30996	response to toxin	14292	9636	65	0.508692	14	4	ellipse	0.10788	FALSE	9636	399	4
145	0.32817	cell projection morphogenesis	14292	48858	232	0.483895	14	6.32456	ellipse	0.11583	FALSE	48858	399	10
215	0.3315	aminoglycan metabolic process	14292	6022	67	0.479517	14	4	ellipse	0.11712	FALSE	6022	399	4
341	0.33801	axonogenesis	14292	7409	176	0.471076	14	5.65685	ellipse	0.12019	FALSE	7409	399	8
238	0.33961	regulation of cytokine-mediated signaling pathway	14292	1959	22	0.469024	14	2.82843	ellipse	0.12463	FALSE	1959	399	2
287	0.33961	regulation of molecular function	14292	65009	1062	0.469024	14	12	ellipse	0.12984	FALSE	65009	399	36
473	0.33961	proteoglycan metabolic process	14292	6029	44	0.469024	14	3.4641	ellipse	0.124	FALSE	6029	399	3
549	0.33961	intracellular signal transduction	14292	35556	833	0.469024	14	10.7703	ellipse	0.12922	FALSE	35556	399	29
703	0.34979	sulfur metabolic process	14292	6790	125	0.456192	14	4.89898	ellipse	0.1373	FALSE	6790	399	6
271	0.36142	regulation of cell differentiation	14292	45595	553	0.441982	14	8.94427	ellipse	0.14308	FALSE	45595	399	20
662	0.36142	neuron projection development	14292	31175	243	0.441982	14	6.32456	ellipse	0.14347	FALSE	31175	399	10
390	0.36666	cell part morphogenesis	14292	32990	244	0.435733	14	6.32456	ellipse	0.14614	FALSE	32990	399	10
100	0.36957	ubiquitin-dependent protein catabolic process	14292	6511	277	0.432297	14	6.63325	ellipse	0.15348	FALSE	6511	399	11
132	0.36957	protein catabolic process	14292	30163	339	0.432297	14	7.2111	ellipse	0.15495	FALSE	30163	399	13
448	0.36957	macromolecule localization	14292	33036	1111	0.432297	14	12.1655	ellipse	0.14942	FALSE	33036	399	37
750	0.36957	multi-organism process	14292	51704	785	0.432297	14	10.3923	ellipse	0.15341	FALSE	51704	399	27
127	0.37766	proteolysis involved in cellular protein catabolic process	14292	51603	311	0.422899	14	6.9282	ellipse	0.16202	FALSE	51603	399	12
340	0.37766	cell morphogenesis involved in neuron differentiation	14292	48667	190	0.422899	14	5.65685	ellipse	0.16286	FALSE	48667	399	8
99	0.38344	modification-dependent protein catabolic process	14292	19941	282	0.416305	14	6.63325	ellipse	0.16671	FALSE	19941	399	11
277	0.38344	modification-dependent macromolecule catabolic process	14292	43632	282	0.416305	14	6.63325	ellipse	0.16671	FALSE	43632	399	11
126	0.38857	cellular protein catabolic process	14292	44257	314	0.410529	14	6.9282	ellipse	0.16967	FALSE	44257	399	12
590	0.39259	amine metabolic process	14292	9308	409	0.406056	14	7.74597	ellipse	0.17204	FALSE	9308	399	15
431	0.41777	neuron development	14292	48666	325	0.379065	14	6.9282	ellipse	0.19921	FALSE	48666	399	12
569	0.41777	negative regulation of signaling pathway	14292	35467	262	0.379065	14	6.32456	ellipse	0.19836	FALSE	35467	399	10
523	0.42326	negative regulation of cell communication	14292	10648	328	0.373388	14	6.9282	ellipse	0.20764	FALSE	10648	399	12
135	0.43279	polysaccharide metabolic process	14292	5976	114	0.363723	14	4.47214	ellipse	0.21361	FALSE	5976	399	5
508	0.43493	localization	14292	51179	2984	0.361578	14	18.9737	ellipse	0.21818	FALSE	51179	399	90
320	0.4411	cell morphogenesis involved in differentiation	14292	904	240	0.355467	14	6	ellipse	0.22903	FALSE	904	399	9
232	0.44868	epithelium development	14292	60429	337	0.348062	14	6.9282	ellipse	0.23385	FALSE	60429	399	12
209	0.45044	embryonic development	14292	9790	601	0.346358	14	8.94427	ellipse	0.2395	FALSE	9790	399	20
437	0.45836	cellular macromolecule catabolic process	14292	44265	441	0.338791	14	7.74597	ellipse	0.252	FALSE	44265	399	15
210	0.46007	embryonic organ development	14292	48568	215	0.337174	14	5.65685	ellipse	0.25328	FALSE	48568	399	8
842	0.46007	chromatin modification	14292	16568	311	0.337174	14	6.63325	ellipse	0.25323	FALSE	16568	399	11
144	0.46463	cell morphogenesis	14292	902	313	0.332891	14	6.63325	ellipse	0.25973	FALSE	902	399	11
408	0.48034	regulation of biological quality	14292	65008	1541	0.318454	14	13.7113	ellipse	0.27991	FALSE	65008	399	47
371	0.50627	cell projection organization	14292	30030	362	0.295618	14	6.9282	ellipse	0.31251	FALSE	30030	399	12
289	0.50836	establishment of localization	14292	51234	2611	0.29383	14	17.5499	ellipse	0.31418	FALSE	51234	399	77
369	0.52052	macromolecule catabolic process	14292	9057	503	0.283565	14	8	ellipse	0.3317	FALSE	9057	399	16
196	0.52977	regulation of macromolecule metabolic process	14292	60255	3376	0.275915	14	19.799	ellipse	0.34574	FALSE	60255	399	98
413	0.53291	neuron differentiation	14292	30182	441	0.273349	14	7.48331	ellipse	0.34944	FALSE	30182	399	14
86	0.54425	regulation of metabolic process	14292	19222	3917	0.264201	14	21.2603	ellipse	0.3575	FALSE	19222	399	113
228	0.55067	cell surface receptor linked signaling pathway	14292	7166	1279	0.259111	14	12.3288	ellipse	0.36711	FALSE	7166	399	38
410	0.56867	regulation of primary metabolic process	14292	80090	3553	0.245139	14	20.199	ellipse	0.38984	FALSE	80090	399	102
161	0.57022	cellular component morphogenesis	14292	32989	351	0.24396	14	6.63325	ellipse	0.39111	FALSE	32989	399	11
175	0.58659	neurogenesis	14292	22008	636	0.231666	14	8.7178	ellipse	0.41396	FALSE	22008	399	19
357	0.60279	regulation of cellular metabolic process	14292	31323	3734	0.219834	14	20.5913	ellipse	0.43898	FALSE	31323	399	106
537	0.60279	female pregnancy	14292	7565	122	0.219834	14	4	ellipse	0.44456	FALSE	7565	399	4
620	0.60443	cellular component movement	14292	6928	473	0.218657	14	7.48331	ellipse	0.45013	FALSE	6928	399	14
363	0.62559	post-translational protein modification	14292	43687	1265	0.203708	14	12	ellipse	0.47763	FALSE	43687	399	36
412	0.63592	generation of neurons	14292	48699	593	0.196601	14	8.24621	ellipse	0.49083	FALSE	48699	399	17
599	0.6544	secretion by cell	14292	32940	206	0.184158	14	4.89898	ellipse	0.51621	FALSE	32940	399	6
503	0.66238	regulation of protein localization	14292	32880	172	0.17889	14	4.47214	ellipse	0.52701	FALSE	32880	399	5
373	0.66382	regulation of signaling pathway	14292	35466	1003	0.177946	14	10.583	ellipse	0.52903	FALSE	35466	399	28
1004	0.67223	nervous system development	14292	7399	1154	0.172479	14	11.3137	ellipse	0.54351	FALSE	7399	399	32
614	0.68757	proteolysis	14292	6508	729	0.162682	14	8.94427	ellipse	0.56546	FALSE	6508	399	20
628	0.70288	secretion	14292	46903	295	0.153117	14	5.65685	ellipse	0.58353	FALSE	46903	399	8
731	0.70869	cellular catabolic process	14292	44248	776	0.149546	14	9.16515	ellipse	0.59137	FALSE	44248	399	21
733	0.75592	regulation of gene expression	14292	10468	2928	0.121523	14	17.7764	ellipse	0.65473	FALSE	10468	399	79
246	0.75716	regulation of nitrogen compound metabolic process	14292	51171	3039	0.120815	14	18.1108	ellipse	0.65737	FALSE	51171	399	82
451	0.78307	macromolecule modification	14292	43412	1606	0.106199	14	12.9615	ellipse	0.69921	FALSE	43412	399	42
317	0.79196	regulation of nucleobase, nucleoside, nucleotide and nucleic acid metabolic process	14292	19219	3013	0.101294	14	17.8885	ellipse	0.71462	FALSE	19219	399	80
461	0.79549	transport	14292	6810	2577	0.0993633	14	16.4924	ellipse	0.7184	FALSE	6810	399	68
268	0.81573	protein modification process	14292	6464	1525	0.0884549	14	12.49	ellipse	0.74498	FALSE	6464	399	39
194	0.82044	regulation of cellular localization	14292	60341	305	0.0859516	14	5.2915	ellipse	0.75205	FALSE	60341	399	7
62	0.82867	multicellular organismal process	14292	32501	4373	0.0816188	14	21.5407	ellipse	0.76493	FALSE	32501	399	116
898	0.84459	response to stimulus	14292	50896	3629	0.0733553	14	19.4936	ellipse	0.78567	FALSE	50896	399	95
665	0.85034	glycoprotein metabolic process	14292	9100	194	0.0704089	14	4	ellipse	0.79455	FALSE	9100	399	4
490	0.86121	regulation of cell communication	14292	10646	1154	0.064893	14	10.583	ellipse	0.80892	FALSE	10646	399	28
237	0.86886	regulation of signal transduction	14292	9966	773	0.0610503	14	8.48528	ellipse	0.81906	FALSE	9966	399	18
610	0.87502	regulation of signaling process	14292	23051	778	0.0579808	14	8.48528	ellipse	0.82693	FALSE	23051	399	18
223	0.92197	regulation of cellular biosynthetic process	14292	31326	3020	0.035283	14	17.3205	ellipse	0.88999	FALSE	31326	399	75
527	0.92451	regulation of macromolecule biosynthetic process	14292	10556	2876	0.0340907	14	16.8523	ellipse	0.89383	FALSE	10556	399	71
396	0.92617	regulation of RNA metabolic process	14292	51252	1856	0.0333109	14	13.2665	ellipse	0.89753	FALSE	51252	399	44
602	0.92912	regulation of biosynthetic process	14292	9889	3044	0.0319286	14	17.3205	ellipse	0.90463	FALSE	9889	399	75
368	0.9314	catabolic process	14292	9056	1006	0.0308624	14	9.38083	ellipse	0.90822	FALSE	9056	399	22
871	0.97038	carbohydrate metabolic process	14292	5975	522	0.0130584	14	6	ellipse	0.9583	FALSE	5975	399	9
88	1	biological_process	14292	8150	14292	0	14	39.95	ellipse	1	FALSE	8150	399	399
