# Supplementary material for: HNRNPK inhibits gastric cancer cell proliferation through p53/p21/CCND1 pathway
Source: Oncotarget. 2017 Oct 17;8(61):103364–74. doi: 10.18632/oncotarget.21873 (PMC5732733; doi:10.18632/oncotarget.21873)
Supplement: Supplementary file 4 [file oncotarget-08-103364-s004.xlsx]

## Sheet: _20170816113201
Source Gene Symbol	Source Gene ID	Target Gene Symbol	Target Gene ID	Source Organism	Target Organism	Assay	Interaction Type	Throughput	Reference Authors	Reference Citation	PubMed ID
ACLY	47	HNRNPK	3190	Homo sapiens	Homo sapiens	Co-fractionation	physical	high	Wan C, et al.	Nature. 2015 Sep 17;525(7569):339-44.	26344197
ADRB2	154	HNRNPK	3190	Homo sapiens	Homo sapiens	Affinity Capture-MS	physical	high	Roy SJ, et al.	Mol Endocrinol. 2013 Aug;27(8):1245-66.	23798571
AHSA1	10598	HNRNPK	3190	Homo sapiens	Homo sapiens	Affinity Capture-MS	physical	high	Wolfgeher D, et al.	Data Brief. 2015 Dec;5:752-5.	26693507
APBB1	322	HNRNPK	3190	Homo sapiens	Homo sapiens	Reconstituted Complex	physical	low	Ingham RJ, et al.	Mol Cell Biol. 2005 Aug;25(16):7092-106.	16055720
AQP5	362	HNRNPK	3190	Homo sapiens	Homo sapiens	Two-hybrid	physical	high	Rolland T, et al.	Cell. 2014 Nov 20;159(5):1212-26.	25416956
ARRB1	408	HNRNPK	3190	Homo sapiens	Homo sapiens	Affinity Capture-MS	physical	high	Xiao K, et al.	Proc Natl Acad Sci U S A. 2007 Jul 17;104(29):12011-6.	17620599
ARRB2	409	HNRNPK	3190	Homo sapiens	Homo sapiens	Affinity Capture-MS	physical	high	Xiao K, et al.	Proc Natl Acad Sci U S A. 2007 Jul 17;104(29):12011-6.	17620599
ASB2	51676	HNRNPK	3190	Homo sapiens	Homo sapiens	Affinity Capture-MS	physical	high	Andresen CA, et al.	J Biol Chem. 2014 Jan 24;289(4):2043-54.	24337577
AURKA	6790	HNRNPK	3190	Homo sapiens	Homo sapiens	Reconstituted Complex	physical	low	Kamran M, et al.	Oncogenesis. 2017 Feb 20;6(2):e298.	28218735
BAG3	9531	HNRNPK	3190	Homo sapiens	Homo sapiens	Affinity Capture-MS	physical	high	Chen Y, et al.	Mol Cell Proteomics. 2013 Jul 3.	23824909
BTRC	8945	HNRNPK	3190	Homo sapiens	Homo sapiens	Two-hybrid	physical	high	Wang J, et al.	Mol Syst Biol. 2011;7:536.	21988832
CAND1	55832	HNRNPK	3190	Homo sapiens	Homo sapiens	Affinity Capture-MS	physical	high	Bennett EJ, et al.	Cell. 2010 Dec 10;143(6):951-65.	21145461
CBX4	8535	HNRNPK	3190	Homo sapiens	Homo sapiens	Affinity Capture-Western	physical	low	Pelisch F, et al.	J Biol Chem. 2012 Aug 31;287(36):30789-99.	22825850
CCAR1	55749	HNRNPK	3190	Homo sapiens	Homo sapiens	Two-hybrid	physical	high	Hegele A, et al.	Mol Cell. 2012 Feb 24;45(4):567-80.	22365833
CCDC15	80071	HNRNPK	3190	Mus musculus	Homo sapiens	Affinity Capture-MS	physical	high	Hutchins JR, et al.	Science. 2010 Apr 30;328(5978):593-9.	20360068
CD81	975	HNRNPK	3190	Homo sapiens	Homo sapiens	Affinity Capture-MS	physical	high	Perez-Hernandez D, et al.	J Biol Chem. 2013 Apr 26;288(17):11649-61.	23463506
CDC5L	988	HNRNPK	3190	Homo sapiens	Homo sapiens	Affinity Capture-MS	physical	high	Ll猫res D, et al.	EMBO Rep. 2010 Jun;11(6):445-51.	20467437
CDC73	79577	HNRNPK	3190	Homo sapiens	Homo sapiens	Affinity Capture-MS	physical	high	Herr P, et al.	Cell Discov. 2015;1:15034.	27462432
CDH1	999	HNRNPK	3190	Homo sapiens	Homo sapiens	Proximity Label-MS	physical	high	Guo Z, et al.	Sci Signal. 2014 Dec 2;7(354):rs7.	25468996
CDK1	983	HNRNPK	3190	Mus musculus	Homo sapiens	Affinity Capture-MS	physical	high	Hutchins JR, et al.	Science. 2010 Apr 30;328(5978):593-9.	20360068
CDK2	1017	HNRNPK	3190	Homo sapiens	Homo sapiens	Affinity Capture-MS	physical	high	Neganova I, et al.	Stem Cells. 2011 Apr;29(4):651-9.	21319273
CDK9	1025	HNRNPK	3190	Homo sapiens	Homo sapiens	Affinity Capture-MS	physical	high	Jeronimo C, et al.	Mol Cell. 2007 Jul 20;27(2):262-74.	17643375
CDKN1A	1026	HNRNPK	3190	Homo sapiens	Homo sapiens	Two-hybrid	physical	high	Wang J, et al.	Mol Syst Biol. 2011;7:536.	21988832
CIRBP	1153	HNRNPK	3190	Homo sapiens	Homo sapiens	Two-hybrid	physical	high	Yu H, et al.	Nat Methods. 2011 Jun;8(6):478-80.	21516116
CIRBP	1153	HNRNPK	3190	Homo sapiens	Homo sapiens	Two-hybrid	physical	high	Hegele A, et al.	Mol Cell. 2012 Feb 24;45(4):567-80.	22365833
CIRBP	1153	HNRNPK	3190	Homo sapiens	Homo sapiens	Two-hybrid	physical	high	Rolland T, et al.	Cell. 2014 Nov 20;159(5):1212-26.	25416956
CMTM5	116173	HNRNPK	3190	Homo sapiens	Homo sapiens	Two-hybrid	physical	high	Yu H, et al.	Nat Methods. 2011 Jun;8(6):478-80.	21516116
COPS5	10987	HNRNPK	3190	Homo sapiens	Homo sapiens	Affinity Capture-MS	physical	high	Bennett EJ, et al.	Cell. 2010 Dec 10;143(6):951-65.	21145461
CRBN	51185	HNRNPK	3190	Homo sapiens	Homo sapiens	Affinity Capture-MS	physical	high	Nguyen TV, et al.	Mol Cell. 2016 Mar 17;61(6):809-20.	26990986
CRY1	1407	HNRNPK	3190	Homo sapiens	Homo sapiens	Affinity Capture-MS	physical	high	Papp SJ, et al.	Elife. 2015;4.	25756610
CRY2	1408	HNRNPK	3190	Homo sapiens	Homo sapiens	Affinity Capture-MS	physical	high	Papp SJ, et al.	Elife. 2015;4.	25756610
CSK	1445	HNRNPK	3190	Homo sapiens	Homo sapiens	Biochemical Activity	physical	low	Ostareck-Lederer A, et al.	Mol Cell Biol. 2002 Jul;22(13):4535-43.	12052863
CSNK1E	1454	HNRNPK	3190	Mus musculus	Homo sapiens	Affinity Capture-MS	physical	high	Hutchins JR, et al.	Science. 2010 Apr 30;328(5978):593-9.	20360068
CTNNB1	1499	HNRNPK	3190	Homo sapiens	Homo sapiens	Affinity Capture-Western	physical	low	Sato S, et al.	Gastroenterology. 2005 Oct;129(4):1225-36.	16230076
CTNNBL1	56259	HNRNPK	3190	Homo sapiens	Homo sapiens	Two-hybrid	physical	high	Hegele A, et al.	Mol Cell. 2012 Feb 24;45(4):567-80.	22365833
CUL1	8454	HNRNPK	3190	Homo sapiens	Homo sapiens	Affinity Capture-MS	physical	high	Bennett EJ, et al.	Cell. 2010 Dec 10;143(6):951-65.	21145461
CUL2	8453	HNRNPK	3190	Homo sapiens	Homo sapiens	Affinity Capture-MS	physical	high	Bennett EJ, et al.	Cell. 2010 Dec 10;143(6):951-65.	21145461
CUL3	8452	HNRNPK	3190	Mus musculus	Mus musculus	Affinity Capture-MS	physical	low	Mathew R, et al.	Nature. 2012 Nov 22;491(7425):618-21.	23086144
CUL3	8452	HNRNPK	3190	Homo sapiens	Homo sapiens	Affinity Capture-MS	physical	high	Bennett EJ, et al.	Cell. 2010 Dec 10;143(6):951-65.	21145461
CUL4B	8450	HNRNPK	3190	Homo sapiens	Homo sapiens	Affinity Capture-MS	physical	high	Bennett EJ, et al.	Cell. 2010 Dec 10;143(6):951-65.	21145461
CUL5	8065	HNRNPK	3190	Homo sapiens	Homo sapiens	Affinity Capture-MS	physical	high	Bennett EJ, et al.	Cell. 2010 Dec 10;143(6):951-65.	21145461
CUL7	9820	HNRNPK	3190	Homo sapiens	Homo sapiens	Affinity Capture-MS	physical	high	Hanson D, et al.	J Mol Endocrinol. 2014 Jun;52(3):333-44.	24711643
DCUN1D1	54165	HNRNPK	3190	Homo sapiens	Homo sapiens	Affinity Capture-MS	physical	high	Bennett EJ, et al.	Cell. 2010 Dec 10;143(6):951-65.	21145461
DDX1	1653	HNRNPK	3190	Homo sapiens	Homo sapiens	Reconstituted Complex	physical	low	Chen HC, et al.	J Biol Chem. 2002 Oct 25;277(43):40403-9.	12183465
DDX17	10521	HNRNPK	3190	Homo sapiens	Homo sapiens	Two-hybrid	physical	high	Hegele A, et al.	Mol Cell. 2012 Feb 24;45(4):567-80.	22365833
DDX5	1655	HNRNPK	3190	Homo sapiens	Homo sapiens	Two-hybrid	physical	high	Hegele A, et al.	Mol Cell. 2012 Feb 24;45(4):567-80.	22365833
DHX15	1665	HNRNPK	3190	Homo sapiens	Homo sapiens	Co-fractionation	physical	high	Havugimana PC, et al.	Cell. 2012 Aug 31;150(5):1068-81.	22939629
DHX9	1660	HNRNPK	3190	Homo sapiens	Homo sapiens	Two-hybrid	physical	high	Hegele A, et al.	Mol Cell. 2012 Feb 24;45(4):567-80.	22365833
DOCK2	1794	HNRNPK	3190	Homo sapiens	Homo sapiens	Two-hybrid	physical	high	Rolland T, et al.	Cell. 2014 Nov 20;159(5):1212-26.	25416956
EED	8726	HNRNPK	3190	Homo sapiens	Homo sapiens	Affinity Capture-MS	physical	high	Cao Q, et al.	Nat Commun. 2014;5:3127.	24457600
EEF1A1	1915	HNRNPK	3190	Homo sapiens	Homo sapiens	Co-fractionation	physical	high	Havugimana PC, et al.	Cell. 2012 Aug 31;150(5):1068-81.	22939629
EEF1D	1936	HNRNPK	3190	Homo sapiens	Homo sapiens	Co-fractionation	physical	high	Wan C, et al.	Nature. 2015 Sep 17;525(7569):339-44.	26344197
EGFR	1956	HNRNPK	3190	Homo sapiens	Homo sapiens	Affinity Capture-MS	physical	high	Yao Z, et al.	Mol Cell. 2017 Jan 19;65(2):347-360.	28065597
EIF3F	8665	HNRNPK	3190	Homo sapiens	Homo sapiens	Affinity Capture-Western	physical	low	Wen F, et al.	PLoS One. 2012;7(3):e34194.	22457825
EIF3F	8665	HNRNPK	3190	Homo sapiens	Homo sapiens	Reconstituted Complex	physical	low	Wen F, et al.	PLoS One. 2012;7(3):e34194.	22457825
EIF4A3	9775	HNRNPK	3190	Homo sapiens	Homo sapiens	Affinity Capture-MS	physical	high	Singh G, et al.	Cell. 2012 Nov 9;151(4):750-64.	23084401
EIF5	1983	HNRNPK	3190	Homo sapiens	Homo sapiens	Co-fractionation	physical	high	Kristensen AR, et al.	Nat Methods. 2012 Sep;9(9):907-9.	22863883
ELAC2	60528	HNRNPK	3190	Homo sapiens	Homo sapiens	Co-fractionation	physical	high	Wan C, et al.	Nature. 2015 Sep 17;525(7569):339-44.	26344197
ELAVL1	1994	HNRNPK	3190	Homo sapiens	Homo sapiens	Two-hybrid	physical	high	Hegele A, et al.	Mol Cell. 2012 Feb 24;45(4):567-80.	22365833
EMD	2010	HNRNPK	3190	Homo sapiens	Homo sapiens	Affinity Capture-MS	physical	low	Holaska JM, et al.	Biochemistry. 2007 Jul 31;46(30):8897-908.	17620012
ESR1	2099	HNRNPK	3190	Homo sapiens	Homo sapiens	Affinity Capture-MS	physical	high	Tarallo R, et al.	Proteomics. 2011 Jan;11(1):172-9.	21182205
FBXO32	114907	HNRNPK	3190	Mus musculus	Mus musculus	Affinity Capture-MS	physical	low	Lokireddy S, et al.	Am J Physiol Cell Physiol. 2012 Sep 1;303(5):C512-29.	22673621
FBXO6	26270	HNRNPK	3190	Homo sapiens	Homo sapiens	Affinity Capture-MS	physical	high	Liu B, et al.	J Proteome Res. 2012 Mar 2;11(3):1773-81.	22268729
FERMT2	10979	HNRNPK	3190	Homo sapiens	Homo sapiens	Co-fractionation	physical	high	Kristensen AR, et al.	Nat Methods. 2012 Sep;9(9):907-9.	22863883
FN1	2335	HNRNPK	3190	Homo sapiens	Homo sapiens	Affinity Capture-MS	physical	high	Humphries JD, et al.	Sci Signal. 2009;2(87):ra51.	19738201
FUS	2521	HNRNPK	3190	Mus musculus	Homo sapiens	Affinity Capture-MS	physical	high	Hein MY, et al.	Cell. 2015 Oct 22;163(3):712-23.	26496610
FUS	2521	HNRNPK	3190	Homo sapiens	Homo sapiens	Affinity Capture-MS	physical	high	Wang T, et al.	Neurobiol Aging. 2014 Aug 4.	25192599
GFI1B	8328	HNRNPK	3190	Homo sapiens	Homo sapiens	Two-hybrid	physical	high	Lim J, et al.	Cell. 2006 May 19;125(4):801-14.	16713569
GRB2	2885	HNRNPK	3190	Homo sapiens	Homo sapiens	Two-hybrid	physical	high	Bandyopadhyay S, et al.	Nat Methods. 2010 Oct;7(10):801-5.	20936779
GRB2	2885	HNRNPK	3190	Homo sapiens	Homo sapiens	Affinity Capture-MS	physical	high	Brehme M, et al.	Proc Natl Acad Sci U S A. 2009 May 5;106(18):7414-9.	19380743
GRB2	2885	HNRNPK	3190	Homo sapiens	Homo sapiens	Two-hybrid	physical	high	Rolland T, et al.	Cell. 2014 Nov 20;159(5):1212-26.	25416956
GRB2	2885	HNRNPK	3190	Homo sapiens	Homo sapiens	Two-hybrid	physical	high	Wang J, et al.	Mol Syst Biol. 2011;7:536.	21988832
GZMA	3001	HNRNPK	3190	Homo sapiens	Homo sapiens	Biochemical Activity	physical	low	Bovenschen N, et al.	J Biol Chem. 2009 Feb 6;284(6):3504-12.	19059912
GZMK	3003	HNRNPK	3190	Homo sapiens	Homo sapiens	Biochemical Activity	physical	low	Bovenschen N, et al.	J Biol Chem. 2009 Feb 6;284(6):3504-12.	19059912
H3F3A	3020	HNRNPK	3190	Homo sapiens	Homo sapiens	Affinity Capture-MS	physical	low	Heo K, et al.	J Biol Chem. 2007 May 25;282(21):15476-83.	17403666
HGS	9146	HNRNPK	3190	Homo sapiens	Homo sapiens	Co-fractionation	physical	high	Wan C, et al.	Nature. 2015 Sep 17;525(7569):339-44.	26344197
HIST1H3E	8353	HNRNPK	3190	Homo sapiens	Homo sapiens	Affinity Capture-MS	physical	high	Campos EI, et al.	Mol Cell. 2015 Nov 19;60(4):697-709.	26527279
HIST3H3	8290	HNRNPK	3190	Homo sapiens	Homo sapiens	Protein-peptide	physical	high	Vermeulen M, et al.	Cell. 2010 Sep 17;142(6):967-80.	20850016
HNRNPA0	10949	HNRNPK	3190	Homo sapiens	Homo sapiens	Two-hybrid	physical	high	Hegele A, et al.	Mol Cell. 2012 Feb 24;45(4):567-80.	22365833
HNRNPA1	3178	HNRNPK	3190	Homo sapiens	Homo sapiens	Affinity Capture-MS	physical	high	Jeronimo C, et al.	Mol Cell. 2007 Jul 20;27(2):262-74.	17643375
HNRNPA1	3178	HNRNPK	3190	Homo sapiens	Homo sapiens	Affinity Capture-MS	physical	high	Close P, et al.	Nature. 2012 Apr 19;484(7394):386-9.	22446626
HNRNPA1	3178	HNRNPK	3190	Homo sapiens	Homo sapiens	Affinity Capture-MS	physical	high	Hein MY, et al.	Cell. 2015 Oct 22;163(3):712-23.	26496610
HNRNPA1	3178	HNRNPK	3190	Homo sapiens	Homo sapiens	Affinity Capture-MS	physical	high	Roy R, et al.	Nucleic Acids Res. 2014 Nov 10;42(20):12483-97.	25324306
HNRNPD	3184	HNRNPK	3190	Homo sapiens	Homo sapiens	Two-hybrid	physical	high	Hegele A, et al.	Mol Cell. 2012 Feb 24;45(4):567-80.	22365833
HNRNPD	3184	HNRNPK	3190	Homo sapiens	Homo sapiens	Affinity Capture-MS	physical	high	Hein MY, et al.	Cell. 2015 Oct 22;163(3):712-23.	26496610
HNRNPF	3185	HNRNPK	3190	Homo sapiens	Homo sapiens	Co-fractionation	physical	high	Havugimana PC, et al.	Cell. 2012 Aug 31;150(5):1068-81.	22939629
HNRNPH1	3187	HNRNPK	3190	Homo sapiens	Homo sapiens	Affinity Capture-MS	physical	high	Jeronimo C, et al.	Mol Cell. 2007 Jul 20;27(2):262-74.	17643375
HNRNPH2	3188	HNRNPK	3190	Homo sapiens	Homo sapiens	Affinity Capture-MS	physical	high	Hein MY, et al.	Cell. 2015 Oct 22;163(3):712-23.	26496610
HNRNPK	3190	ABI2	10152	Homo sapiens	Homo sapiens	Two-hybrid	physical	high	Rolland T, et al.	Cell. 2014 Nov 20;159(5):1212-26.	25416956
HNRNPK	3190	APEX1	328	Homo sapiens	Homo sapiens	Co-fractionation	physical	high	Kristensen AR, et al.	Nat Methods. 2012 Sep;9(9):907-9.	22863883
HNRNPK	3190	C6ORF226	441150	Homo sapiens	Homo sapiens	Two-hybrid	physical	high	Rolland T, et al.	Cell. 2014 Nov 20;159(5):1212-26.	25416956
HNRNPK	3190	CAMK2A	815	Homo sapiens	Homo sapiens	Co-fractionation	physical	high	Havugimana PC, et al.	Cell. 2012 Aug 31;150(5):1068-81.	22939629
HNRNPK	3190	CARM1	10498	Homo sapiens	Homo sapiens	Co-fractionation	physical	high	Wan C, et al.	Nature. 2015 Sep 17;525(7569):339-44.	26344197
HNRNPK	3190	CASP2	835	Homo sapiens	Homo sapiens	Affinity Capture-MS	physical	high	Huttlin EL, et al.	Nature. 2017 May 25;545(7655):505-509.	28514442
HNRNPK	3190	CBLB	868	Homo sapiens	Homo sapiens	Reconstituted Complex	physical	low	Bustelo XR, et al.	Oncogene. 1997 Nov 20;15(21):2511-20.	9399639
HNRNPK	3190	CBX4	8535	Homo sapiens	Homo sapiens	Affinity Capture-Western	physical	low	Pelisch F, et al.	J Biol Chem. 2012 Aug 31;287(36):30789-99.	22825850
HNRNPK	3190	CCAR1	55749	Homo sapiens	Homo sapiens	Two-hybrid	physical	high	Hegele A, et al.	Mol Cell. 2012 Feb 24;45(4):567-80.	22365833
HNRNPK	3190	CCDC33	80125	Homo sapiens	Homo sapiens	Two-hybrid	physical	high	Rolland T, et al.	Cell. 2014 Nov 20;159(5):1212-26.	25416956
HNRNPK	3190	CEBPB	1051	Homo sapiens	Homo sapiens	Reconstituted Complex	physical	low	Miau LH, et al.	J Biol Chem. 1998 Apr 24;273(17):10784-91.	9553145
HNRNPK	3190	CIRBP	1153	Homo sapiens	Homo sapiens	Two-hybrid	physical	high	Hegele A, et al.	Mol Cell. 2012 Feb 24;45(4):567-80.	22365833
HNRNPK	3190	CNNM3	26505	Homo sapiens	Homo sapiens	Two-hybrid	physical	high	Rual JF, et al.	Nature. 2005 Oct 20;437(7062):1173-8.	16189514
HNRNPK	3190	CSK	1445	Homo sapiens	Homo sapiens	Affinity Capture-Western	physical	low	Ostareck-Lederer A, et al.	Mol Cell Biol. 2002 Jul;22(13):4535-43.	12052863
HNRNPK	3190	CTNNBL1	56259	Homo sapiens	Homo sapiens	Two-hybrid	physical	high	Hegele A, et al.	Mol Cell. 2012 Feb 24;45(4):567-80.	22365833
HNRNPK	3190	DALRD3	55152	Homo sapiens	Homo sapiens	Two-hybrid	physical	high	Rolland T, et al.	Cell. 2014 Nov 20;159(5):1212-26.	25416956
HNRNPK	3190	DDX1	1653	Homo sapiens	Homo sapiens	Reconstituted Complex	physical	low	Chen HC, et al.	J Biol Chem. 2002 Oct 25;277(43):40403-9.	12183465
HNRNPK	3190	DDX1	1653	Homo sapiens	Homo sapiens	Affinity Capture-Western	physical	low	Chen HC, et al.	J Biol Chem. 2002 Oct 25;277(43):40403-9.	12183465
HNRNPK	3190	DDX1	1653	Homo sapiens	Homo sapiens	Co-purification	physical	low	Chen HC, et al.	J Biol Chem. 2002 Oct 25;277(43):40403-9.	12183465
HNRNPK	3190	DDX17	10521	Homo sapiens	Homo sapiens	Two-hybrid	physical	high	Hegele A, et al.	Mol Cell. 2012 Feb 24;45(4):567-80.	22365833
HNRNPK	3190	DDX5	1655	Homo sapiens	Homo sapiens	Two-hybrid	physical	high	Hegele A, et al.	Mol Cell. 2012 Feb 24;45(4):567-80.	22365833
HNRNPK	3190	DHX9	1660	Homo sapiens	Homo sapiens	Two-hybrid	physical	high	Hegele A, et al.	Mol Cell. 2012 Feb 24;45(4):567-80.	22365833
HNRNPK	3190	DIDO1	11083	Homo sapiens	Homo sapiens	Two-hybrid	physical	high	Rual JF, et al.	Nature. 2005 Oct 20;437(7062):1173-8.	16189514
HNRNPK	3190	EFTUD2	9343	Homo sapiens	Homo sapiens	Co-fractionation	physical	high	Havugimana PC, et al.	Cell. 2012 Aug 31;150(5):1068-81.	22939629
HNRNPK	3190	ELAVL1	1994	Homo sapiens	Homo sapiens	Two-hybrid	physical	high	Hegele A, et al.	Mol Cell. 2012 Feb 24;45(4):567-80.	22365833
HNRNPK	3190	FBXL18	80028	Homo sapiens	Homo sapiens	Two-hybrid	physical	high	Rolland T, et al.	Cell. 2014 Nov 20;159(5):1212-26.	25416956
HNRNPK	3190	FNBP1L	54874	Homo sapiens	Homo sapiens	Affinity Capture-MS	physical	high	Huttlin EL, et al.	Nature. 2017 May 25;545(7655):505-509.	28514442
HNRNPK	3190	GAA	2548	Homo sapiens	Homo sapiens	Co-fractionation	physical	high	Havugimana PC, et al.	Cell. 2012 Aug 31;150(5):1068-81.	22939629
HNRNPK	3190	GRAP2	9402	Homo sapiens	Homo sapiens	Two-hybrid	physical	high	Rual JF, et al.	Nature. 2005 Oct 20;437(7062):1173-8.	16189514
HNRNPK	3190	GTF3C4	9329	Homo sapiens	Homo sapiens	Co-fractionation	physical	high	Havugimana PC, et al.	Cell. 2012 Aug 31;150(5):1068-81.	22939629
HNRNPK	3190	HMGB1	3146	Homo sapiens	Homo sapiens	Reconstituted Complex	physical	low	Dintilhac A, et al.	J Biol Chem. 2002 Mar 1;277(9):7021-8.	11748221
HNRNPK	3190	HNRNPA0	10949	Homo sapiens	Homo sapiens	Two-hybrid	physical	high	Hegele A, et al.	Mol Cell. 2012 Feb 24;45(4):567-80.	22365833
HNRNPK	3190	HNRNPA0	10949	Homo sapiens	Homo sapiens	Co-fractionation	physical	high	Havugimana PC, et al.	Cell. 2012 Aug 31;150(5):1068-81.	22939629
HNRNPK	3190	HNRNPA1	3178	Homo sapiens	Homo sapiens	Co-fractionation	physical	high	Havugimana PC, et al.	Cell. 2012 Aug 31;150(5):1068-81.	22939629
HNRNPK	3190	HNRNPA3	220988	Homo sapiens	Homo sapiens	Co-fractionation	physical	high	Havugimana PC, et al.	Cell. 2012 Aug 31;150(5):1068-81.	22939629
HNRNPK	3190	HNRNPD	3184	Homo sapiens	Homo sapiens	Two-hybrid	physical	high	Hegele A, et al.	Mol Cell. 2012 Feb 24;45(4):567-80.	22365833
HNRNPK	3190	HNRNPK	3190	Homo sapiens	Homo sapiens	Two-hybrid	physical	high	Rual JF, et al.	Nature. 2005 Oct 20;437(7062):1173-8.	16189514
HNRNPK	3190	HNRNPK	3190	Homo sapiens	Homo sapiens	Two-hybrid	physical	high	Rolland T, et al.	Cell. 2014 Nov 20;159(5):1212-26.	25416956
HNRNPK	3190	HNRNPK	3190	Homo sapiens	Homo sapiens	Two-hybrid	physical	high	Hegele A, et al.	Mol Cell. 2012 Feb 24;45(4):567-80.	22365833
HNRNPK	3190	HNRNPK	3190	Homo sapiens	Homo sapiens	Reconstituted Complex	physical	low	Kim JH, et al.	J Mol Biol. 2000 May 5;298(3):395-405.	10772858
HNRNPK	3190	HNRNPK	3190	Homo sapiens	Homo sapiens	Two-hybrid	physical	low	Kim JH, et al.	J Mol Biol. 2000 May 5;298(3):395-405.	10772858
HNRNPK	3190	HNRNPL	3191	Homo sapiens	Homo sapiens	Two-hybrid	physical	low	Kim JH, et al.	J Mol Biol. 2000 May 5;298(3):395-405.	10772858
HNRNPK	3190	HNRNPL	3191	Homo sapiens	Homo sapiens	Co-fractionation	physical	high	Havugimana PC, et al.	Cell. 2012 Aug 31;150(5):1068-81.	22939629
HNRNPK	3190	HNRNPL	3191	Homo sapiens	Homo sapiens	Reconstituted Complex	physical	low	Kim JH, et al.	J Mol Biol. 2000 May 5;298(3):395-405.	10772858
HNRNPK	3190	HNRNPLL	92906	Homo sapiens	Homo sapiens	Two-hybrid	physical	high	Rolland T, et al.	Cell. 2014 Nov 20;159(5):1212-26.	25416956
HNRNPK	3190	HNRNPM	4670	Homo sapiens	Homo sapiens	Co-fractionation	physical	high	Havugimana PC, et al.	Cell. 2012 Aug 31;150(5):1068-81.	22939629
HNRNPK	3190	HNRNPR	10236	Homo sapiens	Homo sapiens	Co-fractionation	physical	high	Havugimana PC, et al.	Cell. 2012 Aug 31;150(5):1068-81.	22939629
HNRNPK	3190	HNRNPU	3192	Homo sapiens	Homo sapiens	Co-fractionation	physical	high	Havugimana PC, et al.	Cell. 2012 Aug 31;150(5):1068-81.	22939629
HNRNPK	3190	HSPA4	3308	Homo sapiens	Homo sapiens	Co-fractionation	physical	high	Havugimana PC, et al.	Cell. 2012 Aug 31;150(5):1068-81.	22939629
HNRNPK	3190	IDH3G	3421	Homo sapiens	Homo sapiens	Co-fractionation	physical	high	Havugimana PC, et al.	Cell. 2012 Aug 31;150(5):1068-81.	22939629
HNRNPK	3190	ILF3	3609	Homo sapiens	Homo sapiens	Co-fractionation	physical	high	Havugimana PC, et al.	Cell. 2012 Aug 31;150(5):1068-81.	22939629
HNRNPK	3190	KHDRBS1	10657	Homo sapiens	Homo sapiens	Two-hybrid	physical	high	Wang J, et al.	Mol Syst Biol. 2011;7:536.	21988832
HNRNPK	3190	KHDRBS1	10657	Homo sapiens	Homo sapiens	Reconstituted Complex	physical	low	Yang JP, et al.	Oncogene. 2002 Oct 17;21(47):7187-94.	12370808
HNRNPK	3190	KHDRBS1	10657	Homo sapiens	Homo sapiens	Phenotypic Suppression	genetic	low	Yang JP, et al.	Oncogene. 2002 Oct 17;21(47):7187-94.	12370808
HNRNPK	3190	KHDRBS1	10657	Homo sapiens	Homo sapiens	Two-hybrid	physical	high	Hegele A, et al.	Mol Cell. 2012 Feb 24;45(4):567-80.	22365833
HNRNPK	3190	KHDRBS1	10657	Homo sapiens	Homo sapiens	Affinity Capture-Western	physical	low	Yang JP, et al.	Oncogene. 2002 Oct 17;21(47):7187-94.	12370808
HNRNPK	3190	KHDRBS2	202559	Homo sapiens	Homo sapiens	Two-hybrid	physical	high	Rual JF, et al.	Nature. 2005 Oct 20;437(7062):1173-8.	16189514
HNRNPK	3190	KHDRBS3	10656	Homo sapiens	Homo sapiens	Two-hybrid	physical	high	Hegele A, et al.	Mol Cell. 2012 Feb 24;45(4):567-80.	22365833
HNRNPK	3190	KHDRBS3	10656	Homo sapiens	Homo sapiens	Two-hybrid	physical	high	Rual JF, et al.	Nature. 2005 Oct 20;437(7062):1173-8.	16189514
HNRNPK	3190	KLHL23	151230	Homo sapiens	Homo sapiens	Affinity Capture-MS	physical	high	Huttlin EL, et al.	Nature. 2017 May 25;545(7655):505-509.	28514442
HNRNPK	3190	MARK4	57787	Homo sapiens	Homo sapiens	Two-hybrid	physical	high	Rolland T, et al.	Cell. 2014 Nov 20;159(5):1212-26.	25416956
HNRNPK	3190	MATR3	9782	Homo sapiens	Homo sapiens	Two-hybrid	physical	high	Rual JF, et al.	Nature. 2005 Oct 20;437(7062):1173-8.	16189514
HNRNPK	3190	MATR3	9782	Homo sapiens	Homo sapiens	Two-hybrid	physical	high	Rolland T, et al.	Cell. 2014 Nov 20;159(5):1212-26.	25416956
HNRNPK	3190	MDM2	4193	Homo sapiens	Homo sapiens	Affinity Capture-Western	physical	low	Enge M, et al.	Cancer Cell. 2009 Mar 3;15(3):171-83.	19249676
HNRNPK	3190	MDM2	4193	Homo sapiens	Homo sapiens	Affinity Capture-Western	physical	low	Lee SW, et al.	EMBO J. 2012 Nov 28;31(23):4441-52.	23092970
HNRNPK	3190	MDM2	4193	Homo sapiens	Homo sapiens	Reconstituted Complex	physical	low	Lee SW, et al.	EMBO J. 2012 Nov 28;31(23):4441-52.	23092970
HNRNPK	3190	MRPL23	6150	Homo sapiens	Homo sapiens	Co-fractionation	physical	high	Havugimana PC, et al.	Cell. 2012 Aug 31;150(5):1068-81.	22939629
HNRNPK	3190	NAPRT	93100	Homo sapiens	Homo sapiens	Co-fractionation	physical	high	Kristensen AR, et al.	Nat Methods. 2012 Sep;9(9):907-9.	22863883
HNRNPK	3190	NCK2	8440	Homo sapiens	Homo sapiens	Two-hybrid	physical	high	Rual JF, et al.	Nature. 2005 Oct 20;437(7062):1173-8.	16189514
HNRNPK	3190	NCK2	8440	Homo sapiens	Homo sapiens	Affinity Capture-Western	physical	low	Cowan CA, et al.	Nature. 2001 Sep 13;413(6852):174-9.	11557983
HNRNPK	3190	NCL	4691	Homo sapiens	Homo sapiens	Co-fractionation	physical	high	Kristensen AR, et al.	Nat Methods. 2012 Sep;9(9):907-9.	22863883
HNRNPK	3190	NPDC1	56654	Homo sapiens	Homo sapiens	Two-hybrid	physical	high	Rual JF, et al.	Nature. 2005 Oct 20;437(7062):1173-8.	16189514
HNRNPK	3190	NPLOC4	55666	Homo sapiens	Homo sapiens	Co-fractionation	physical	high	Wan C, et al.	Nature. 2015 Sep 17;525(7569):339-44.	26344197
HNRNPK	3190	NXF1	10482	Homo sapiens	Homo sapiens	Co-fractionation	physical	high	Havugimana PC, et al.	Cell. 2012 Aug 31;150(5):1068-81.	22939629
HNRNPK	3190	PABPC1	26986	Homo sapiens	Homo sapiens	Co-fractionation	physical	high	Havugimana PC, et al.	Cell. 2012 Aug 31;150(5):1068-81.	22939629
HNRNPK	3190	PABPC1	26986	Homo sapiens	Homo sapiens	Two-hybrid	physical	high	Hegele A, et al.	Mol Cell. 2012 Feb 24;45(4):567-80.	22365833
HNRNPK	3190	PABPC1	26986	Homo sapiens	Homo sapiens	Affinity Capture-Western	physical	low	Brendel C, et al.	Biochem J. 2004 Dec 1;384(Pt 2):239-46.	15303970
HNRNPK	3190	PCBP2	5094	Homo sapiens	Homo sapiens	Reconstituted Complex	physical	low	Kim JH, et al.	J Mol Biol. 2000 May 5;298(3):395-405.	10772858
HNRNPK	3190	PCBP2	5094	Homo sapiens	Homo sapiens	Two-hybrid	physical	low	Kim JH, et al.	J Mol Biol. 2000 May 5;298(3):395-405.	10772858
HNRNPK	3190	PCDHB14	56122	Homo sapiens	Homo sapiens	Two-hybrid	physical	high	Rolland T, et al.	Cell. 2014 Nov 20;159(5):1212-26.	25416956
HNRNPK	3190	PDIA3	2923	Homo sapiens	Homo sapiens	Co-fractionation	physical	high	Wan C, et al.	Nature. 2015 Sep 17;525(7569):339-44.	26344197
HNRNPK	3190	PELI2	57161	Homo sapiens	Homo sapiens	Two-hybrid	physical	high	Wang J, et al.	Mol Syst Biol. 2011;7:536.	21988832
HNRNPK	3190	PIAS3	10401	Homo sapiens	Homo sapiens	Affinity Capture-Western	physical	low	Lee SW, et al.	EMBO J. 2012 Nov 28;31(23):4441-52.	23092970
HNRNPK	3190	PLCG1	5335	Homo sapiens	Homo sapiens	Affinity Capture-MS	physical	high	Huttlin EL, et al.	Nature. 2017 May 25;545(7655):505-509.	28514442
HNRNPK	3190	PPP1R10	5514	Homo sapiens	Homo sapiens	Reconstituted Complex	physical	low	Kim YM, et al.	J Biol Chem. 2003 Apr 18;278(16):13819-28.	12574161
HNRNPK	3190	PRMT1	3276	Homo sapiens	Homo sapiens	Affinity Capture-Western	physical	low	C么t茅 J, et al.	Mol Biol Cell. 2003 Jan;14(1):274-87.	12529443
HNRNPK	3190	PRPF31	26121	Homo sapiens	Homo sapiens	Two-hybrid	physical	high	Rolland T, et al.	Cell. 2014 Nov 20;159(5):1212-26.	25416956
HNRNPK	3190	PRR3	80742	Homo sapiens	Homo sapiens	Two-hybrid	physical	high	Rolland T, et al.	Cell. 2014 Nov 20;159(5):1212-26.	25416956
HNRNPK	3190	PTBP1	5725	Homo sapiens	Homo sapiens	Co-fractionation	physical	high	Havugimana PC, et al.	Cell. 2012 Aug 31;150(5):1068-81.	22939629
HNRNPK	3190	PTBP1	5725	Homo sapiens	Homo sapiens	Reconstituted Complex	physical	low	Kim JH, et al.	J Mol Biol. 2000 May 5;298(3):395-405.	10772858
HNRNPK	3190	PTBP1	5725	Homo sapiens	Homo sapiens	Two-hybrid	physical	low	Kim JH, et al.	J Mol Biol. 2000 May 5;298(3):395-405.	10772858
HNRNPK	3190	QKI	9444	Homo sapiens	Homo sapiens	Two-hybrid	physical	high	Rual JF, et al.	Nature. 2005 Oct 20;437(7062):1173-8.	16189514
HNRNPK	3190	QKI	9444	Homo sapiens	Homo sapiens	Two-hybrid	physical	high	Rolland T, et al.	Cell. 2014 Nov 20;159(5):1212-26.	25416956
HNRNPK	3190	RAB7A	7879	Homo sapiens	Homo sapiens	Co-fractionation	physical	high	Havugimana PC, et al.	Cell. 2012 Aug 31;150(5):1068-81.	22939629
HNRNPK	3190	RALY	22913	Homo sapiens	Homo sapiens	Two-hybrid	physical	high	Hegele A, et al.	Mol Cell. 2012 Feb 24;45(4):567-80.	22365833
HNRNPK	3190	RANBP2	5903	Homo sapiens	Homo sapiens	Co-fractionation	physical	high	Havugimana PC, et al.	Cell. 2012 Aug 31;150(5):1068-81.	22939629
HNRNPK	3190	RASD1	51655	Homo sapiens	Homo sapiens	Two-hybrid	physical	high	Rolland T, et al.	Cell. 2014 Nov 20;159(5):1212-26.	25416956
HNRNPK	3190	RBFOX2	23543	Homo sapiens	Homo sapiens	Two-hybrid	physical	high	Hegele A, et al.	Mol Cell. 2012 Feb 24;45(4):567-80.	22365833
HNRNPK	3190	RBM10	8241	Homo sapiens	Homo sapiens	Two-hybrid	physical	high	Hegele A, et al.	Mol Cell. 2012 Feb 24;45(4):567-80.	22365833
HNRNPK	3190	RBM3	5935	Homo sapiens	Homo sapiens	Two-hybrid	physical	high	Rolland T, et al.	Cell. 2014 Nov 20;159(5):1212-26.	25416956
HNRNPK	3190	RBM4	5936	Homo sapiens	Homo sapiens	Two-hybrid	physical	high	Hegele A, et al.	Mol Cell. 2012 Feb 24;45(4):567-80.	22365833
HNRNPK	3190	RBM41	55285	Homo sapiens	Homo sapiens	Two-hybrid	physical	high	Rual JF, et al.	Nature. 2005 Oct 20;437(7062):1173-8.	16189514
HNRNPK	3190	RBM42	79171	Homo sapiens	Homo sapiens	Two-hybrid	physical	high	Hegele A, et al.	Mol Cell. 2012 Feb 24;45(4):567-80.	22365833
HNRNPK	3190	RBM42	79171	Homo sapiens	Homo sapiens	Two-hybrid	physical	high	Rual JF, et al.	Nature. 2005 Oct 20;437(7062):1173-8.	16189514
HNRNPK	3190	RBM7	10179	Homo sapiens	Homo sapiens	Two-hybrid	physical	high	Rual JF, et al.	Nature. 2005 Oct 20;437(7062):1173-8.	16189514
HNRNPK	3190	RBMX	27316	Homo sapiens	Homo sapiens	Two-hybrid	physical	high	Rual JF, et al.	Nature. 2005 Oct 20;437(7062):1173-8.	16189514
HNRNPK	3190	RBMX	27316	Homo sapiens	Homo sapiens	Two-hybrid	physical	high	Rolland T, et al.	Cell. 2014 Nov 20;159(5):1212-26.	25416956
HNRNPK	3190	RBMX	27316	Homo sapiens	Homo sapiens	Two-hybrid	physical	high	Hegele A, et al.	Mol Cell. 2012 Feb 24;45(4):567-80.	22365833
HNRNPK	3190	RBMY1A1	5940	Homo sapiens	Homo sapiens	Two-hybrid	physical	high	Rolland T, et al.	Cell. 2014 Nov 20;159(5):1212-26.	25416956
HNRNPK	3190	RBMY1F	159163	Homo sapiens	Homo sapiens	Two-hybrid	physical	high	Rolland T, et al.	Cell. 2014 Nov 20;159(5):1212-26.	25416956
HNRNPK	3190	RCC1	1104	Homo sapiens	Homo sapiens	Co-fractionation	physical	high	Havugimana PC, et al.	Cell. 2012 Aug 31;150(5):1068-81.	22939629
HNRNPK	3190	RNA18SN5	100008588	Homo sapiens	Homo sapiens	Protein-RNA	physical	low	Wen F, et al.	PLoS One. 2012;7(3):e34194.	22457825
HNRNPK	3190	RNA28SN5	100008589	Homo sapiens	Homo sapiens	Protein-RNA	physical	low	Wen F, et al.	PLoS One. 2012;7(3):e34194.	22457825
HNRNPK	3190	RPS7	6201	Homo sapiens	Homo sapiens	Co-fractionation	physical	high	Havugimana PC, et al.	Cell. 2012 Aug 31;150(5):1068-81.	22939629
HNRNPK	3190	RTP5	285093	Homo sapiens	Homo sapiens	Two-hybrid	physical	high	Rolland T, et al.	Cell. 2014 Nov 20;159(5):1212-26.	25416956
HNRNPK	3190	SART3	9733	Homo sapiens	Homo sapiens	Co-fractionation	physical	high	Havugimana PC, et al.	Cell. 2012 Aug 31;150(5):1068-81.	22939629
HNRNPK	3190	SENP2	59343	Homo sapiens	Homo sapiens	Affinity Capture-Western	physical	low	Lee SW, et al.	EMBO J. 2012 Nov 28;31(23):4441-52.	23092970
HNRNPK	3190	SEPT2	4735	Homo sapiens	Homo sapiens	Co-fractionation	physical	high	Wan C, et al.	Nature. 2015 Sep 17;525(7569):339-44.	26344197
HNRNPK	3190	SF1	7536	Homo sapiens	Homo sapiens	Two-hybrid	physical	high	Hegele A, et al.	Mol Cell. 2012 Feb 24;45(4):567-80.	22365833
HNRNPK	3190	SF3A1	10291	Homo sapiens	Homo sapiens	Co-fractionation	physical	high	Havugimana PC, et al.	Cell. 2012 Aug 31;150(5):1068-81.	22939629
HNRNPK	3190	SF3B1	23451	Homo sapiens	Homo sapiens	Co-fractionation	physical	high	Havugimana PC, et al.	Cell. 2012 Aug 31;150(5):1068-81.	22939629
HNRNPK	3190	SF3B3	23450	Homo sapiens	Homo sapiens	Co-fractionation	physical	high	Havugimana PC, et al.	Cell. 2012 Aug 31;150(5):1068-81.	22939629
HNRNPK	3190	SMAD3	4088	Homo sapiens	Homo sapiens	Two-hybrid	physical	high	Wang J, et al.	Mol Syst Biol. 2011;7:536.	21988832
HNRNPK	3190	SNRNP70	6625	Homo sapiens	Homo sapiens	Co-fractionation	physical	high	Havugimana PC, et al.	Cell. 2012 Aug 31;150(5):1068-81.	22939629
HNRNPK	3190	SNRPA	6626	Homo sapiens	Homo sapiens	Two-hybrid	physical	high	Rolland T, et al.	Cell. 2014 Nov 20;159(5):1212-26.	25416956
HNRNPK	3190	SNRPA	6626	Homo sapiens	Homo sapiens	Two-hybrid	physical	high	Hegele A, et al.	Mol Cell. 2012 Feb 24;45(4):567-80.	22365833
HNRNPK	3190	SNRPD1	6632	Homo sapiens	Homo sapiens	Co-fractionation	physical	high	Havugimana PC, et al.	Cell. 2012 Aug 31;150(5):1068-81.	22939629
HNRNPK	3190	SNU13	4809	Homo sapiens	Homo sapiens	Co-fractionation	physical	high	Havugimana PC, et al.	Cell. 2012 Aug 31;150(5):1068-81.	22939629
HNRNPK	3190	SNX33	257364	Homo sapiens	Homo sapiens	Affinity Capture-MS	physical	high	Huttlin EL, et al.	Nature. 2017 May 25;545(7655):505-509.	28514442
HNRNPK	3190	SORBS3	10174	Homo sapiens	Homo sapiens	Two-hybrid	physical	high	Rolland T, et al.	Cell. 2014 Nov 20;159(5):1212-26.	25416956
HNRNPK	3190	SORBS3	10174	Homo sapiens	Homo sapiens	Two-hybrid	physical	high	Rual JF, et al.	Nature. 2005 Oct 20;437(7062):1173-8.	16189514
HNRNPK	3190	SPG7	6687	Homo sapiens	Homo sapiens	Two-hybrid	physical	high	Rolland T, et al.	Cell. 2014 Nov 20;159(5):1212-26.	25416956
HNRNPK	3190	SPTAN1	6709	Homo sapiens	Homo sapiens	Co-fractionation	physical	high	Havugimana PC, et al.	Cell. 2012 Aug 31;150(5):1068-81.	22939629
HNRNPK	3190	SRRM2	23524	Homo sapiens	Homo sapiens	Co-fractionation	physical	high	Havugimana PC, et al.	Cell. 2012 Aug 31;150(5):1068-81.	22939629
HNRNPK	3190	SRRT	51593	Homo sapiens	Homo sapiens	Two-hybrid	physical	high	Hegele A, et al.	Mol Cell. 2012 Feb 24;45(4):567-80.	22365833
HNRNPK	3190	SRSF1	6426	Homo sapiens	Homo sapiens	Co-fractionation	physical	high	Havugimana PC, et al.	Cell. 2012 Aug 31;150(5):1068-81.	22939629
HNRNPK	3190	SRSF11	9295	Homo sapiens	Homo sapiens	Co-fractionation	physical	high	Havugimana PC, et al.	Cell. 2012 Aug 31;150(5):1068-81.	22939629
HNRNPK	3190	SUPT5H	6829	Homo sapiens	Homo sapiens	Co-fractionation	physical	high	Havugimana PC, et al.	Cell. 2012 Aug 31;150(5):1068-81.	22939629
HNRNPK	3190	SYNCRIP	10492	Homo sapiens	Homo sapiens	Two-hybrid	physical	high	Hegele A, et al.	Mol Cell. 2012 Feb 24;45(4):567-80.	22365833
HNRNPK	3190	SYNCRIP	10492	Homo sapiens	Homo sapiens	Co-fractionation	physical	high	Havugimana PC, et al.	Cell. 2012 Aug 31;150(5):1068-81.	22939629
HNRNPK	3190	TARDBP	23435	Homo sapiens	Homo sapiens	Co-fractionation	physical	high	Havugimana PC, et al.	Cell. 2012 Aug 31;150(5):1068-81.	22939629
HNRNPK	3190	TNKS1BP1	85456	Homo sapiens	Homo sapiens	Co-fractionation	physical	high	Havugimana PC, et al.	Cell. 2012 Aug 31;150(5):1068-81.	22939629
HNRNPK	3190	TP53	7157	Homo sapiens	Homo sapiens	Reconstituted Complex	physical	low	Lee SW, et al.	EMBO J. 2012 Nov 28;31(23):4441-52.	23092970
HNRNPK	3190	TP53	7157	Homo sapiens	Homo sapiens	Affinity Capture-Western	physical	low	Lee SW, et al.	EMBO J. 2012 Nov 28;31(23):4441-52.	23092970
HNRNPK	3190	TP63	8626	Homo sapiens	Homo sapiens	Affinity Capture-Western	physical	low	Amoresano A, et al.	J Proteome Res. 2010 Apr 5;9(4):2042-8.	20085233
HNRNPK	3190	TPM4	7171	Homo sapiens	Homo sapiens	Co-fractionation	physical	high	Havugimana PC, et al.	Cell. 2012 Aug 31;150(5):1068-81.	22939629
HNRNPK	3190	TYK2	7297	Homo sapiens	Homo sapiens	Two-hybrid	physical	high	Rolland T, et al.	Cell. 2014 Nov 20;159(5):1212-26.	25416956
HNRNPK	3190	U2AF1	7307	Homo sapiens	Homo sapiens	Two-hybrid	physical	high	Rolland T, et al.	Cell. 2014 Nov 20;159(5):1212-26.	25416956
HNRNPK	3190	U2AF2	11338	Homo sapiens	Homo sapiens	Co-fractionation	physical	high	Havugimana PC, et al.	Cell. 2012 Aug 31;150(5):1068-81.	22939629
HNRNPK	3190	U2AF2	11338	Homo sapiens	Homo sapiens	Two-hybrid	physical	high	Hegele A, et al.	Mol Cell. 2012 Feb 24;45(4):567-80.	22365833
HNRNPK	3190	UBE2I	7329	Homo sapiens	Homo sapiens	Two-hybrid	physical	high	Rual JF, et al.	Nature. 2005 Oct 20;437(7062):1173-8.	16189514
HNRNPK	3190	USP14	9097	Homo sapiens	Homo sapiens	Co-fractionation	physical	high	Havugimana PC, et al.	Cell. 2012 Aug 31;150(5):1068-81.	22939629
HNRNPK	3190	VAV1	7409	Homo sapiens	Homo sapiens	Affinity Capture-Western	physical	low	Hobert O, et al.	J Biol Chem. 1994 Aug 12;269(32):20225-8.	8051112
HNRNPK	3190	VCP	7415	Homo sapiens	Homo sapiens	Co-fractionation	physical	high	Wan C, et al.	Nature. 2015 Sep 17;525(7569):339-44.	26344197
HNRNPK	3190	XRCC6	2547	Homo sapiens	Homo sapiens	Co-fractionation	physical	high	Wan C, et al.	Nature. 2015 Sep 17;525(7569):339-44.	26344197
HNRNPK	3190	YBX1	4904	Homo sapiens	Homo sapiens	Co-fractionation	physical	high	Havugimana PC, et al.	Cell. 2012 Aug 31;150(5):1068-81.	22939629
HNRNPK	3190	YTHDC1	91746	Homo sapiens	Homo sapiens	Two-hybrid	physical	high	Rolland T, et al.	Cell. 2014 Nov 20;159(5):1212-26.	25416956
HNRNPK	3190	ZFC3H1	196441	Homo sapiens	Homo sapiens	Two-hybrid	physical	high	Rolland T, et al.	Cell. 2014 Nov 20;159(5):1212-26.	25416956
HNRNPK	3190	ZNF385C	201181	Homo sapiens	Homo sapiens	Two-hybrid	physical	high	Rolland T, et al.	Cell. 2014 Nov 20;159(5):1212-26.	25416956
HNRNPK	3190	ZNF792	126375	Homo sapiens	Homo sapiens	Two-hybrid	physical	high	Rolland T, et al.	Cell. 2014 Nov 20;159(5):1212-26.	25416956
HNRNPK	3190	ZNRF2P1	441208	Homo sapiens	Homo sapiens	Two-hybrid	physical	high	Rolland T, et al.	Cell. 2014 Nov 20;159(5):1212-26.	25416956
HNRNPL	3191	HNRNPK	3190	Homo sapiens	Homo sapiens	Two-hybrid	physical	low	Kim JH, et al.	J Mol Biol. 2000 May 5;298(3):395-405.	10772858
HNRNPL	3191	HNRNPK	3190	Homo sapiens	Homo sapiens	Reconstituted Complex	physical	low	Kim JH, et al.	J Mol Biol. 2000 May 5;298(3):395-405.	10772858
HNRNPL	3191	HNRNPK	3190	Homo sapiens	Homo sapiens	Co-fractionation	physical	high	Wan C, et al.	Nature. 2015 Sep 17;525(7569):339-44.	26344197
HNRNPU	3192	HNRNPK	3190	Homo sapiens	Homo sapiens	Co-fractionation	physical	high	Wan C, et al.	Nature. 2015 Sep 17;525(7569):339-44.	26344197
HUWE1	10075	HNRNPK	3190	Homo sapiens	Homo sapiens	Affinity Capture-MS	physical	high	Thompson JW, et al.	J Biol Chem. 2014 Oct 17;289(42):28942-55.	25147182
ICAM1	3383	HNRNPK	3190	Homo sapiens	Homo sapiens	Affinity Capture-MS	physical	high	Perez-Hernandez D, et al.	J Biol Chem. 2013 Apr 26;288(17):11649-61.	23463506
IGSF8	93185	HNRNPK	3190	Homo sapiens	Homo sapiens	Affinity Capture-MS	physical	high	Perez-Hernandez D, et al.	J Biol Chem. 2013 Apr 26;288(17):11649-61.	23463506
ISG15	9636	HNRNPK	3190	Homo sapiens	Homo sapiens	Affinity Capture-MS	physical	high	Zhao C, et al.	Proc Natl Acad Sci U S A. 2005 Jul 19;102(29):10200-5.	16009940
ITGA4	3676	HNRNPK	3190	Homo sapiens	Homo sapiens	Affinity Capture-MS	physical	low	Byron A, et al.	Proteomics. 2012 Jul;12(13):2107-14.	22623428
ITK	3702	HNRNPK	3190	Homo sapiens	Homo sapiens	Reconstituted Complex	physical	low	Bunnell SC, et al.	J Biol Chem. 1996 Oct 11;271(41):25646-56.	8810341
ITSN2	50618	HNRNPK	3190	Homo sapiens	Homo sapiens	Two-hybrid	physical	high	Wong KA, et al.	PLoS One. 2012;7(4):e36023.	22558309
IVNS1ABP	10625	HNRNPK	3190	Homo sapiens	Homo sapiens	Affinity Capture-Western	physical	low	Tsai PL, et al.	PLoS Pathog. 2013;9(6):e1003460.	23825951
IVNS1ABP	10625	HNRNPK	3190	Homo sapiens	Homo sapiens	Affinity Capture-MS	physical	high	Tsai PL, et al.	PLoS Pathog. 2013;9(6):e1003460.	23825951
KCNMA1	3778	HNRNPK	3190	Mus musculus	Mus musculus	Affinity Capture-MS	physical	low	Kathiresan T, et al.	Mol Cell Proteomics. 2009 Aug;8(8):1972-87.	19423573
KHDRBS1	10657	HNRNPK	3190	Homo sapiens	Homo sapiens	Phenotypic Suppression	genetic	low	Yang JP, et al.	Oncogene. 2002 Oct 17;21(47):7187-94.	12370808
KHDRBS1	10657	HNRNPK	3190	Homo sapiens	Homo sapiens	Two-hybrid	physical	low	Yang JP, et al.	Oncogene. 2002 Oct 17;21(47):7187-94.	12370808
KHDRBS1	10657	HNRNPK	3190	Homo sapiens	Homo sapiens	Reconstituted Complex	physical	low	Yang JP, et al.	Oncogene. 2002 Oct 17;21(47):7187-94.	12370808
KHDRBS1	10657	HNRNPK	3190	Homo sapiens	Homo sapiens	Two-hybrid	physical	high	Hegele A, et al.	Mol Cell. 2012 Feb 24;45(4):567-80.	22365833
KHDRBS2	202559	HNRNPK	3190	Homo sapiens	Homo sapiens	Affinity Capture-MS	physical	high	Jeronimo C, et al.	Mol Cell. 2007 Jul 20;27(2):262-74.	17643375
KHDRBS3	10656	HNRNPK	3190	Homo sapiens	Homo sapiens	Two-hybrid	physical	high	Hegele A, et al.	Mol Cell. 2012 Feb 24;45(4):567-80.	22365833
LGR4	55366	HNRNPK	3190	Homo sapiens	Homo sapiens	Affinity Capture-MS	physical	high	Carmon KS, et al.	Proc Natl Acad Sci U S A. 2014 Apr 1;111(13):E1221-9.	24639526
LRRK1	79705	HNRNPK	3190	Homo sapiens	Homo sapiens	Affinity Capture-MS	physical	low	Titz B, et al.	Oncogene. 2010 Nov 4;29(44):5895-910.	20697350
LYN	4067	HNRNPK	3190	Homo sapiens	Homo sapiens	Affinity Capture-Luminescence	physical	high	Zhu J, et al.	Nat Biotechnol. 2013 Apr;31(4):331-4.	23503679
LYN	4067	HNRNPK	3190	Homo sapiens	Homo sapiens	Affinity Capture-Western	physical	low	Zhu J, et al.	Nat Biotechnol. 2013 Apr;31(4):331-4.	23503679
MAGOH	4116	HNRNPK	3190	Homo sapiens	Homo sapiens	Affinity Capture-MS	physical	high	Singh G, et al.	Cell. 2012 Nov 9;151(4):750-64.	23084401
MAPK13	5603	HNRNPK	3190	Mus musculus	Homo sapiens	Affinity Capture-MS	physical	low	Sumara G, et al.	Cell. 2009 Jan 23;136(2):235-48.	19135240
MATR3	9782	HNRNPK	3190	Homo sapiens	Homo sapiens	Affinity Capture-MS	physical	high	Hein MY, et al.	Cell. 2015 Oct 22;163(3):712-23.	26496610
MBNL1	4154	HNRNPK	3190	Homo sapiens	Homo sapiens	Affinity Capture-Western	physical	low	Paul S, et al.	J Biol Chem. 2011 Nov 4;286(44):38427-38.	21900255
MCM2	4171	HNRNPK	3190	Homo sapiens	Homo sapiens	Affinity Capture-MS	physical	high	Drissi R, et al.	Mol Cell Proteomics. 2015 Jul;14(7):2002-13.	25963833
MDM2	4193	HNRNPK	3190	Mus musculus	Homo sapiens	Affinity Capture-MS	physical	high	Yamauchi T, et al.	Mol Cell Biol. 2014 Sep;34(17):3321-40.	24980433
MDM2	4193	HNRNPK	3190	Homo sapiens	Homo sapiens	Affinity Capture-Western	physical	low	Lee SW, et al.	EMBO J. 2012 Nov 28;31(23):4441-52.	23092970
MDM2	4193	HNRNPK	3190	Homo sapiens	Homo sapiens	Affinity Capture-Western	physical	low	Pelisch F, et al.	J Biol Chem. 2012 Aug 31;287(36):30789-99.	22825850
MEPCE	56257	HNRNPK	3190	Homo sapiens	Homo sapiens	Affinity Capture-MS	physical	high	Jeronimo C, et al.	Mol Cell. 2007 Jul 20;27(2):262-74.	17643375
MORF4L1	10933	HNRNPK	3190	Homo sapiens	Homo sapiens	Affinity Capture-MS	physical	low	Hayakawa T, et al.	Genes Cells. 2007 Jun;12(6):811-26.	17573780
MORF4L2	9643	HNRNPK	3190	Homo sapiens	Homo sapiens	Affinity Capture-MS	physical	low	Hayakawa T, et al.	Genes Cells. 2007 Jun;12(6):811-26.	17573780
MRGBP	55257	HNRNPK	3190	Homo sapiens	Homo sapiens	Affinity Capture-MS	physical	low	Hayakawa T, et al.	Genes Cells. 2007 Jun;12(6):811-26.	17573780
MYC	4609	HNRNPK	3190	Homo sapiens	Homo sapiens	Affinity Capture-MS	physical	high	Koch HB, et al.	Cell Cycle. 2007 Jan 15;6(2):205-17.	17314511
NCK2	8440	HNRNPK	3190	Mus musculus	Mus musculus	Two-hybrid	physical	low	Cowan CA, et al.	Nature. 2001 Sep 13;413(6852):174-9.	11557983
NCL	4691	HNRNPK	3190	Homo sapiens	Homo sapiens	Co-fractionation	physical	high	Wan C, et al.	Nature. 2015 Sep 17;525(7569):339-44.	26344197
NEDD4	4734	HNRNPK	3190	Homo sapiens	Homo sapiens	Reconstituted Complex	physical	low	Ingham RJ, et al.	Mol Cell Biol. 2005 Aug;25(16):7092-106.	16055720
NEDD8	4738	HNRNPK	3190	Homo sapiens	Homo sapiens	Affinity Capture-MS	physical	high	Bennett EJ, et al.	Cell. 2010 Dec 10;143(6):951-65.	21145461
NTRK1	4914	HNRNPK	3190	Homo sapiens	Homo sapiens	Affinity Capture-MS	physical	high	Emdal KB, et al.	Sci Signal. 2015 Apr 28;8(374):ra40.	25921289
OBSL1	23363	HNRNPK	3190	Homo sapiens	Homo sapiens	Affinity Capture-MS	physical	high	Hanson D, et al.	J Mol Endocrinol. 2014 Jun;52(3):333-44.	24711643
OTX2	5015	HNRNPK	3190	Mus musculus	Mus musculus	Affinity Capture-MS	physical	low	Fant B, et al.	Genesis. 2015 Nov;53(11):685-94.	26426291
PA2G4	5036	HNRNPK	3190	Homo sapiens	Homo sapiens	Affinity Capture-MS	physical	low	Oh SM, et al.	Oncogene. 2010 Feb 18;29(7):1017-30.	19946338
PABPC1	26986	HNRNPK	3190	Homo sapiens	Homo sapiens	Two-hybrid	physical	high	Hegele A, et al.	Mol Cell. 2012 Feb 24;45(4):567-80.	22365833
PARK7	11315	HNRNPK	3190	Rattus norvegicus	Rattus norvegicus	Affinity Capture-MS	physical	high	Jin J, et al.	Mol Cell Proteomics. 2007 May;6(5):845-59.	16854843
PCBP1	5093	HNRNPK	3190	Homo sapiens	Homo sapiens	Two-hybrid	physical	high	Lim J, et al.	Cell. 2006 May 19;125(4):801-14.	16713569
PCBP2	5094	HNRNPK	3190	Homo sapiens	Homo sapiens	Reconstituted Complex	physical	low	Kim JH, et al.	J Mol Biol. 2000 May 5;298(3):395-405.	10772858
PCBP2	5094	HNRNPK	3190	Homo sapiens	Homo sapiens	Two-hybrid	physical	low	Kim JH, et al.	J Mol Biol. 2000 May 5;298(3):395-405.	10772858
PDS5A	23244	HNRNPK	3190	Mus musculus	Homo sapiens	Affinity Capture-MS	physical	high	Hutchins JR, et al.	Science. 2010 Apr 30;328(5978):593-9.	20360068
PIN1	5300	HNRNPK	3190	Homo sapiens	Homo sapiens	Reconstituted Complex	physical	low	Ingham RJ, et al.	Mol Cell Biol. 2005 Aug;25(16):7092-106.	16055720
PKM	5315	HNRNPK	3190	Homo sapiens	Homo sapiens	Co-fractionation	physical	high	Wan C, et al.	Nature. 2015 Sep 17;525(7569):339-44.	26344197
PLCB1	23236	HNRNPK	3190	Rattus norvegicus	Mus musculus	Affinity Capture-MS	physical	high	Piazzi M, et al.	Mol Cell Proteomics. 2013 May 9.	23665500
POC1B	282809	HNRNPK	3190	Mus musculus	Homo sapiens	Affinity Capture-MS	physical	high	Hutchins JR, et al.	Science. 2010 Apr 30;328(5978):593-9.	20360068
POU5F1	5460	HNRNPK	3190	Homo sapiens	Homo sapiens	Affinity Capture-RNA	physical	low	Hawkins PG, et al.	Transcription. 2010 Nov;1(3):165-175.	21151833
PRKN	5071	HNRNPK	3190	Homo sapiens	Homo sapiens	Affinity Capture-MS	physical	high	Zanon A, et al.	PLoS One. 2013;8(11):e78648.	24244333
PRMT1	3276	HNRNPK	3190	Homo sapiens	Homo sapiens	Biochemical Activity	physical	low	Wada K, et al.	Biochim Biophys Acta. 2002 Aug 19;1591(1-3):1-10.	12183049
PRMT8	56341	HNRNPK	3190	Homo sapiens	Homo sapiens	Affinity Capture-MS	physical	high	Huttlin EL, et al.	Nature. 2017 May 25;545(7655):505-509.	28514442
PRPF40A	55660	HNRNPK	3190	Homo sapiens	Homo sapiens	Reconstituted Complex	physical	low	Ingham RJ, et al.	Mol Cell Biol. 2005 Aug;25(16):7092-106.	16055720
PTBP1	5725	HNRNPK	3190	Homo sapiens	Homo sapiens	Two-hybrid	physical	low	Kim JH, et al.	J Mol Biol. 2000 May 5;298(3):395-405.	10772858
PTBP1	5725	HNRNPK	3190	Homo sapiens	Homo sapiens	Reconstituted Complex	physical	low	Kim JH, et al.	J Mol Biol. 2000 May 5;298(3):395-405.	10772858
PTBP1	5725	HNRNPK	3190	Homo sapiens	Homo sapiens	Co-fractionation	physical	high	Wan C, et al.	Nature. 2015 Sep 17;525(7569):339-44.	26344197
QKI	9444	HNRNPK	3190	Homo sapiens	Homo sapiens	Affinity Capture-Western	physical	low	Lim J, et al.	Cell. 2006 May 19;125(4):801-14.	16713569
QKI	9444	HNRNPK	3190	Homo sapiens	Homo sapiens	Two-hybrid	physical	high	Lim J, et al.	Cell. 2006 May 19;125(4):801-14.	16713569
RAB7A	7879	HNRNPK	3190	Homo sapiens	Homo sapiens	Co-fractionation	physical	high	Wan C, et al.	Nature. 2015 Sep 17;525(7569):339-44.	26344197
RALY	22913	HNRNPK	3190	Homo sapiens	Homo sapiens	Two-hybrid	physical	high	Hegele A, et al.	Mol Cell. 2012 Feb 24;45(4):567-80.	22365833
RBFOX2	23543	HNRNPK	3190	Homo sapiens	Homo sapiens	Two-hybrid	physical	high	Hegele A, et al.	Mol Cell. 2012 Feb 24;45(4):567-80.	22365833
RBM10	8241	HNRNPK	3190	Homo sapiens	Homo sapiens	Two-hybrid	physical	high	Hegele A, et al.	Mol Cell. 2012 Feb 24;45(4):567-80.	22365833
RBM4	5936	HNRNPK	3190	Homo sapiens	Homo sapiens	Two-hybrid	physical	high	Hegele A, et al.	Mol Cell. 2012 Feb 24;45(4):567-80.	22365833
RBM42	79171	HNRNPK	3190	Homo sapiens	Homo sapiens	Two-hybrid	physical	high	Hegele A, et al.	Mol Cell. 2012 Feb 24;45(4):567-80.	22365833
RBMX	27316	HNRNPK	3190	Homo sapiens	Homo sapiens	Co-fractionation	physical	high	Havugimana PC, et al.	Cell. 2012 Aug 31;150(5):1068-81.	22939629
RBMX	27316	HNRNPK	3190	Homo sapiens	Homo sapiens	Two-hybrid	physical	high	Hegele A, et al.	Mol Cell. 2012 Feb 24;45(4):567-80.	22365833
RBMX	27316	HNRNPK	3190	Homo sapiens	Homo sapiens	Two-hybrid	physical	high	Yu H, et al.	Nat Methods. 2011 Jun;8(6):478-80.	21516116
RBMY1F	159163	HNRNPK	3190	Homo sapiens	Homo sapiens	Two-hybrid	physical	high	Yu H, et al.	Nat Methods. 2011 Jun;8(6):478-80.	21516116
RC3H1	149041	HNRNPK	3190	Homo sapiens	Homo sapiens	Affinity Capture-MS	physical	high	Murakawa Y, et al.	Nat Commun. 2015 Jul 14;6:7367.	26170170
RPA1	6117	HNRNPK	3190	Homo sapiens	Homo sapiens	Affinity Capture-MS	physical	high	Mar茅chal A, et al.	Mol Cell. 2014 Jan 23;53(2):235-46.	24332808
RPA2	6118	HNRNPK	3190	Homo sapiens	Homo sapiens	Affinity Capture-MS	physical	high	Mar茅chal A, et al.	Mol Cell. 2014 Jan 23;53(2):235-46.	24332808
RPA3	6119	HNRNPK	3190	Homo sapiens	Homo sapiens	Affinity Capture-MS	physical	high	Mar茅chal A, et al.	Mol Cell. 2014 Jan 23;53(2):235-46.	24332808
RPS5	6193	HNRNPK	3190	Homo sapiens	Homo sapiens	Co-fractionation	physical	high	Wan C, et al.	Nature. 2015 Sep 17;525(7569):339-44.	26344197
RPS6KB2	6199	HNRNPK	3190	Homo sapiens	Homo sapiens	Affinity Capture-MS	physical	high	Roy R, et al.	Nucleic Acids Res. 2014 Nov 10;42(20):12483-97.	25324306
SCARNA22	677770	HNRNPK	3190	Homo sapiens	Homo sapiens	Affinity Capture-RNA	physical	high	Chu L, et al.	J Clin Invest. 2012 Aug 1;122(8):2793-806.	22751105
SEC16A	9919	HNRNPK	3190	Homo sapiens	Homo sapiens	Affinity Capture-MS	physical	high	Hein MY, et al.	Cell. 2015 Oct 22;163(3):712-23.	26496610
SENP2	59343	HNRNPK	3190	Homo sapiens	Homo sapiens	Affinity Capture-Western	physical	low	Lee SW, et al.	EMBO J. 2012 Nov 28;31(23):4441-52.	23092970
SF1	7536	HNRNPK	3190	Homo sapiens	Homo sapiens	Two-hybrid	physical	high	Hegele A, et al.	Mol Cell. 2012 Feb 24;45(4):567-80.	22365833
SF3A2	8175	HNRNPK	3190	Homo sapiens	Homo sapiens	Affinity Capture-MS	physical	low	Behzadnia N, et al.	EMBO J. 2007 Mar 21;26(6):1737-48.	17332742
SH3KBP1	30011	HNRNPK	3190	Homo sapiens	Homo sapiens	Affinity Capture-MS	physical	low	Havrylov S, et al.	Proteome Sci. 2009;7:21.	19531213
SIRT1	23411	HNRNPK	3190	Homo sapiens	Homo sapiens	Affinity Capture-Western	physical	low	Lin Z, et al.	Mol Cell. 2012 May 25;46(4):484-94.	22542455
SIRT6	51548	HNRNPK	3190	Homo sapiens	Homo sapiens	Affinity Capture-MS	physical	low	Simeoni F, et al.	Sci Rep. 2013;3:3085.	24169447
SMARCAD1	56916	HNRNPK	3190	Homo sapiens	Homo sapiens	Affinity Capture-MS	physical	low	Rowbotham SP, et al.	Mol Cell. 2011 May 6;42(3):285-96.	21549307
SMURF1	57154	HNRNPK	3190	Homo sapiens	Homo sapiens	Affinity Capture-MS	physical	high	Xie Y, et al.	J Biol Chem. 2013 Feb 1;288(5):2976-85.	23184937
SNRPA	6626	HNRNPK	3190	Homo sapiens	Homo sapiens	Two-hybrid	physical	high	Hegele A, et al.	Mol Cell. 2012 Feb 24;45(4):567-80.	22365833
SNU13	4809	HNRNPK	3190	Homo sapiens	Homo sapiens	Co-fractionation	physical	high	Wan C, et al.	Nature. 2015 Sep 17;525(7569):339-44.	26344197
SNW1	22938	HNRNPK	3190	Homo sapiens	Homo sapiens	Affinity Capture-MS	physical	high	Ll猫res D, et al.	EMBO Rep. 2010 Jun;11(6):445-51.	20467437
SNX9	51429	HNRNPK	3190	Homo sapiens	Homo sapiens	Affinity Capture-MS	physical	high	Huttlin EL, et al.	Nature. 2017 May 25;545(7655):505-509.	28514442
SRC	6714	HNRNPK	3190	Homo sapiens	Homo sapiens	Biochemical Activity	physical	low	Messias AC, et al.	J Mol Biol. 2006 Aug 18;361(3):470-81.	16854432
SREK1	140890	HNRNPK	3190	Homo sapiens	Homo sapiens	Affinity Capture-MS	physical	low	Li J, et al.	Mol Cell Biol. 2003 Nov;23(21):7437-47.	14559993
SRPK2	6733	HNRNPK	3190	Homo sapiens	Homo sapiens	Biochemical Activity	physical	high	Lipp JJ, et al.	Nat Struct Mol Biol. 2015 Aug;22(8):611-7.	26167880
SRRT	51593	HNRNPK	3190	Homo sapiens	Homo sapiens	Two-hybrid	physical	high	Hegele A, et al.	Mol Cell. 2012 Feb 24;45(4):567-80.	22365833
STAU1	6780	HNRNPK	3190	Homo sapiens	Homo sapiens	Affinity Capture-MS	physical	high	Milev MP, et al.	Front Microbiol. 2012;3:367.	23125841
SUMO1	7341	HNRNPK	3190	Homo sapiens	Homo sapiens	Reconstituted Complex	physical	low	Lee SW, et al.	EMBO J. 2012 Nov 28;31(23):4441-52.	23092970
SUMO2	6613	HNRNPK	3190	Homo sapiens	Homo sapiens	Reconstituted Complex	physical	high	Ouyang J, et al.	Mol Cell. 2009 Apr 24;34(2):145-54.	19394292
SYNCRIP	10492	HNRNPK	3190	Homo sapiens	Homo sapiens	Two-hybrid	physical	high	Hegele A, et al.	Mol Cell. 2012 Feb 24;45(4):567-80.	22365833
TAF15	8148	HNRNPK	3190	Mus musculus	Homo sapiens	Affinity Capture-MS	physical	high	Hein MY, et al.	Cell. 2015 Oct 22;163(3):712-23.	26496610
TCEA2	6919	HNRNPK	3190	Homo sapiens	Homo sapiens	Affinity Capture-MS	physical	high	Jeronimo C, et al.	Mol Cell. 2007 Jul 20;27(2):262-74.	17643375
TCERG1	10915	HNRNPK	3190	Homo sapiens	Homo sapiens	Reconstituted Complex	physical	low	Ingham RJ, et al.	Mol Cell Biol. 2005 Aug;25(16):7092-106.	16055720
TERF2IP	54386	HNRNPK	3190	Homo sapiens	Homo sapiens	Two-hybrid	physical	high	Lee OH, et al.	Mol Cell Proteomics. 2011 Feb;10(2):M110.001628.	21044950
TOP1	7150	HNRNPK	3190	Homo sapiens	Homo sapiens	Affinity Capture-MS	physical	low	Czubaty A, et al.	Biochim Biophys Acta. 2005 May 20;1749(1):133-41.	15848144
TP53	7157	HNRNPK	3190	Homo sapiens	Homo sapiens	Affinity Capture-MS	physical	high	Horikawa I, et al.	Nat Commun. 2014;5:4706.	25144556
TP53	7157	HNRNPK	3190	Homo sapiens	Homo sapiens	Affinity Capture-Western	physical	low	Lee SW, et al.	EMBO J. 2012 Nov 28;31(23):4441-52.	23092970
TP63	8626	HNRNPK	3190	Homo sapiens	Homo sapiens	Affinity Capture-MS	physical	high	Amoresano A, et al.	J Proteome Res. 2010 Apr 5;9(4):2042-8.	20085233
TP63	8626	HNRNPK	3190	Homo sapiens	Homo sapiens	Affinity Capture-Western	physical	low	Amoresano A, et al.	J Proteome Res. 2010 Apr 5;9(4):2042-8.	20085233
TRMT1L	81627	HNRNPK	3190	Homo sapiens	Homo sapiens	Affinity Capture-MS	physical	high	Huttlin EL, et al.	Nature. 2017 May 25;545(7655):505-509.	28514442
TRMT61B	55006	HNRNPK	3190	Homo sapiens	Homo sapiens	Affinity Capture-MS	physical	high	Huttlin EL, et al.	Nature. 2017 May 25;545(7655):505-509.	28514442
TUBA4A	7277	HNRNPK	3190	Homo sapiens	Homo sapiens	Co-fractionation	physical	high	Wan C, et al.	Nature. 2015 Sep 17;525(7569):339-44.	26344197
U2AF2	11338	HNRNPK	3190	Homo sapiens	Homo sapiens	Affinity Capture-MS	physical	low	Whisenant TC, et al.	PLoS One. 2015;10(12):e0144409.	26641092
U2AF2	11338	HNRNPK	3190	Homo sapiens	Homo sapiens	Two-hybrid	physical	high	Hegele A, et al.	Mol Cell. 2012 Feb 24;45(4):567-80.	22365833
UBC	7316	HNRNPK	3190	Homo sapiens	Homo sapiens	Affinity Capture-MS	physical	high	Matsumoto M, et al.	Proteomics. 2005 Nov;5(16):4145-51.	16196087
UBC	7316	HNRNPK	3190	Rattus norvegicus	Rattus norvegicus	Affinity Capture-MS	physical	low	Na CH, et al.	J Proteome Res. 2012 Sep 7;11(9):4722-32.	22871113
UBE2I	7329	HNRNPK	3190	Homo sapiens	Homo sapiens	Affinity Capture-Western	physical	low	Pelisch F, et al.	J Biol Chem. 2012 Aug 31;287(36):30789-99.	22825850
UBFD1	56061	HNRNPK	3190	Homo sapiens	Homo sapiens	Co-fractionation	physical	high	Kristensen AR, et al.	Nat Methods. 2012 Sep;9(9):907-9.	22863883
UBL4A	8266	HNRNPK	3190	Homo sapiens	Homo sapiens	Affinity Capture-MS	physical	high	Xu Y, et al.	Cell Rep. 2012 Dec 27;2(6):1633-44.	23246001
UQCRC2	7385	HNRNPK	3190	Homo sapiens	Homo sapiens	Co-fractionation	physical	high	Wan C, et al.	Nature. 2015 Sep 17;525(7569):339-44.	26344197
VCAM1	7412	HNRNPK	3190	Homo sapiens	Homo sapiens	Affinity Capture-MS	physical	high	Humphries JD, et al.	Sci Signal. 2009;2(87):ra51.	19738201
VHL	7428	HNRNPK	3190	Homo sapiens	Homo sapiens	Affinity Capture-MS	physical	high	Lai Y, et al.	J Proteome Res. 2011 Nov 4;10(11):5175-82.	21942715
WBP4	11193	HNRNPK	3190	Homo sapiens	Homo sapiens	Reconstituted Complex	physical	low	Ingham RJ, et al.	Mol Cell Biol. 2005 Aug;25(16):7092-106.	16055720
WWOX	51741	HNRNPK	3190	Homo sapiens	Homo sapiens	Reconstituted Complex	physical	low	Ingham RJ, et al.	Mol Cell Biol. 2005 Aug;25(16):7092-106.	16055720
WWP2	11060	HNRNPK	3190	Homo sapiens	Homo sapiens	Affinity Capture-MS	physical	high	Chaudhary N, et al.	Mol Cell Biol. 2014 Oct 1;34(19):3754-64.	25071155
XPO1	7514	HNRNPK	3190	Homo sapiens	Homo sapiens	Co-fractionation	physical	high	Kristensen AR, et al.	Nat Methods. 2012 Sep;9(9):907-9.	22863883
YARS2	51067	HNRNPK	3190	Homo sapiens	Homo sapiens	Affinity Capture-MS	physical	high	Huttlin EL, et al.	Nature. 2017 May 25;545(7655):505-509.	28514442
YBX1	4904	HNRNPK	3190	Mus musculus	Homo sapiens	Affinity Capture-MS	physical	high	Hutchins JR, et al.	Science. 2010 Apr 30;328(5978):593-9.	20360068
YWHAH	7533	HNRNPK	3190	Homo sapiens	Homo sapiens	Co-fractionation	physical	high	Kristensen AR, et al.	Nat Methods. 2012 Sep;9(9):907-9.	22863883
YWHAQ	10971	HNRNPK	3190	Homo sapiens	Homo sapiens	Reconstituted Complex	physical	high	Meek SE, et al.	J Biol Chem. 2004 Jul 30;279(31):32046-54.	15161933
